# Supplementary material for: Compression-induced expression of glycolysis genes in CAFs correlates with EMT and angiogenesis gene expression in breast cancer
Source: Commun Biol. 2019 Aug 14;2:313. doi: 10.1038/s42003-019-0553-9 (PMC6694123; doi:10.1038/s42003-019-0553-9)
Supplement: Supplementary file 3 — Supplementary Data 1 [file 42003_2019_553_MOESM3_ESM.xlsx]

## Sheet: 1.Figure 1C
	Figure 1C
	Compressive stress [kPa]		0	0.386	0.773	1.546	3.866	7.732
	Relative thickness of Alginate disk	1	1	0.95	0.8	0.5	0.2	0.1
		2	0.98	0.9	0.82	0.55	0.2	0.1
		3	1	0.95	0.85	0.52	0.18	0.09
		4	1.05	0.92	0.75	0.5	0.22	0.08
		5	1.03	0.88	0.78	0.49	0.15	0.2
		6	1.02	0.93	0.77	0.5	0.18	0.15
		7	1	0.91	0.79	0.52	0.19	0.22
		8	0.99	0.9	0.8	0.5	0.21	0.1
		9	1	0.85	0.85	0.47	0.2	0.08
		10	0.98	0.9	0.7	0.54	0.19	0.09

## Sheet: 2.Figure 1D
	Figure 1D
	Compressive stress [kPa]		0	0.386	0.773	1.546	3.866	7.732
	OD (450 - 650 nm)	1	1	0.95	0.9	1	0.9	0.9
		2	1.1	1	0.95	0.9	0.98	0.85
		3	1.05	1.2	0.99	0.87	0.93	0.8
		4	0.98	1.02	1.2	0.95	1	0.95
		5	1.2	0.9	1.09	0.98	1.15	0.87
		6	0.9	0.87	1	1.1	1	0.8

## Sheet: 3.Figure 2
	Figure 2
	Biological Process	Gene expression	Enrichment Score
			BT-474	MCF7	SK-BR-3	MDA-MB-231	CAF1	CAF2	CAF3	CAF4
	Homophilic Cell Adhesion	Downregulation	15.4		5.28	7.19		5.4		10.77
	Metal Ion Homeostasis	Upregulation						3.26	1.33	2.69
	Glycolysis	Upregulation				5.77		1.3		2.13
	Regulation of Cell Migration	Upregulation			2.8			1.64		1.93

## Sheet: 4.Figure 3A
	Figure 3A
		Homophilic cell adhesion
				BT-474		MCF7		SK-BR-3		MDA-MB-231		CAF1		CAF2		CAF3		CAF4
			Gene symbol	Avg	0.773 kPa	Avg	0.773 kPa	Avg	0.773 kPa	Avg	0.773 kPa	Avg	0.773 kPa	Avg	0.773 kPa	Avg	0.773 kPa	Avg	0.773 kPa
			AMIGO1	-0.798971	0.449958	-0.777427	-0.988504	0.282574	-0.0985055	0.144736	0.0731347	-0.808832	-0.442222	-1.10434	-1.08009	0.897864	-0.937878	-0.819952	-0.639355
			AMIGO2	-0.503383	-0.128156	-0.790458	-0.852042	0.281184	0.0524159	0.0369927	-0.0320936	0.353493	0.585924	-0.288426	-0.373327	0.124925	0.0593553	-0.136337	-0.155213
			CADM1	-1.05705	-0.85726	-0.977883	-0.325539	0.360684	0.100305	-0.151903	0.129613	-0.158293	0.0854247	0.148706	0.121679	-0.328885	-0.531156	-0.193134	-0.244685
			CADM2	-1.21384	-1.20756	1.46432	0.592636	1.20657	3.69276	0.266736	1.01863	0.36928	-0.0424568	0.368405	0.23634	0.491485	1.74071	-0.732772	-0.808437
			CADM3	0.00344791	-0.15682	0.181407	0.0935602	0.123414	0.375179	0.138981	-0.0724827	-0.274826	0.460481	0.626129	0.130931	0.443445	0.196607	-0.0118618	-0.53952
			CADM4	-0.537064	-0.118727	0.472069	0.567546	-1.87123	-1.89969	1.97442	1.70752	0.0237949	0.708408	0.734737	0.157044	0.196127	-0.152003	0.758719	0.273814
			CD200	-2.21045	-3.08314	1.71975	0.894527	-3.22275	-2.96578	-2.81452	-3.44222	0.130631	0.306845	0.238045	0.368489	0.57154	0.16092	0.239172	0.0799754
			CD226	0.37159	-0.284546	0.51864	0.572405	0.946401	0.351628	0.094796	0.0881416	-0.310492	-0.780909	0.212886	0.299831	0.68773	0.265437	-0.515515	-0.494109
			CD84	0.994938	-0.318326	1.1283	0.578214	0.432705	0.344828	-0.022536	-0.0144996	-3.40349	-3.662	0.0621242	0.111031	0.893419	0.658097	2.72088	4.1306
			CDH10	-1.04529	-0.32916	0.474712	0.570463	0.0830849	0.369606	0.052137	-0.110916	-0.916235	-1.152	0.128169	0.199123	-1.0656	-1.05589	0.755454	1.39616
			CDH11	-0.253727	0.163499	0.48902	0.589763	0.147841	0.41684	-1.21296	-1.02915	-0.261196	-0.0573917	-0.587033	-0.639355	-0.35673	-0.390245	-0.528095	-0.516636
			CDH12	0.910684	2.60739	-0.407183	-0.60165	-0.139251	0.123004	-5.10869	-5.2109	0.3211	1.00432	-0.13292	0.182692	1.76911	1.96569	-0.163984	-0.199255
			CDH13	0.398253	-0.21927	0.488699	0.572405	0.74937	2.19944	0.153746	0.331132	-0.00734611	0.222805	0.110855	0.246104	0.344974	0.0662614	0.0307975	-0.373327
			CDH15	0.105901	0.742437	-0.849809	-1.62593	0.282397	0.178874	-0.740336	-0.494109	0.0747636	0.421156	-0.658566	-0.413115	-1.13006	-0.915936	-0.291351	-0.171368
			CDH16	0.275617	0.646163	-1.10497	-1.5649	0.561432	0.327687	-0.0380607	-0.0816138	0.147703	0.117695	0.256785	0.66175	0.693537	-0.254978	0.934859	0.588804
			CDH17	0.00321703	-0.164884	0.533175	0.62293	0.123827	0.378512	-0.507274	-0.793357	0.153685	0.107018	0.241609	0.133564	-0.24294	-0.22095	0.890239	0.336855
			CDH18	1.41943	2.48517	-0.641166	-0.648372	0.0683942	0.133564	0.332043	-0.137648	0.0337477	0.0370307	1.10603	1.10903	-0.529126	-0.397828	-0.248329	-0.26708
			CDH19	-1.36588	-1.90509	0.496534	0.577248	0.117094	0.189034	0.265294	0.428678	1.01734	1.25942	-1.25159	-1.37333	0.578212	0.215368	0.228474	-0.086201
			CDH2	0.219528	0.317304	0.498397	0.586885	0.0946973	0.378512	-1.07885	-1.4344	0.17863	0.419	0.385673	0.316146	0.0541379	-0.0938791	-0.0941141	-0.286304
			CDH20	0.551098	-0.291592	0.613278	0.589763	0.0843804	0.377401	0.97154	0.0799754	0.0413925	-0.0573917	0.193512	0.271426	0.572921	0.27023	0.666081	0.31034
			CDH22	-0.159319	0.0731347	-0.247239	-0.244685	0.284794	0.0129262	0.0143026	-0.288065	0.336963	0.695103	0.100213	0.0551957	-0.165848	-0.386468	0.455396	0.529071
			CDH23	0.0700238	-0.281036	0.72263	0.590722	0.0852253	0.369606	-0.0352611	-0.0573917	0.124636	0.0200576	0.103636	0.151859	0.202664	0.217851	0.305091	0.316146
			CDH24	-0.122554	0.151859	-0.365892	-0.62371	0.668246	0.866315	0.0484055	-0.440263	0.363152	0.326537	0.813336	0.994218	0.0285719	-0.177882	0.806293	1.25761
			CDH26	-1.0867	-0.316528	-1.05155	-1.1078	-0.95409	-1.39973	0.0687433	-0.0262051	0.810988	0.510962	-0.45294	-0.365871	0.151762	0.297485	-1.12617	-1.84166
			CDH3	0.0993611	0.445727	-0.670206	-0.76366	0.127693	0.396159	0.101407	0.147958	2.17157	1.3724	0.191426	1.3471	-0.686415	-0.8135	1.91653	3.60431
			CDH4	-0.491536	-0.915936	0.48438	0.560715	0.0915798	0.372952	-0.947393	-1.60823	0.781609	0.757023	-0.340438	-0.0969617	-0.243008	-0.189351	0.152283	0.258217
			CDH5	0.145266	0.309176	-0.466073	-0.0320936	0.482104	0.111031	-0.627773	-0.72261	0.360392	0.60027	0.480787	1.34199	0.691586	1.07929	-0.271798	-0.422752
			CDH6	0.0141339	-0.126581	0.503344	0.596458	0.820181	1.50131	1.04414	0.0214797	-0.545857	-0.584241	0.051043	0.111031	-0.395878	-0.736966	-0.0862518	-0.0800879
			CDH7	0.715664	-0.00578235	0.959845	2.7536	0.00739388	0.282143	0.335139	0.343692	0.413465	1.17887	0.00171681	-0.298673	0.634902	0.533065	-0.946309	-2.35107
			CDH8	-0.012307	-0.302226	-1.48536	-1.38836	0.0888661	0.371838	0.359936	-0.0724827	0.131442	0.027154	0.0379405	0.0840643	0.187602	0.221568	0.252425	0.288063
			CDH9	-0.611793	-0.988504	0.318769	0.164786	0.448672	0.275007	1.19999	-0.422752	0.407636	0.553852	-1.6588	-2.40354	0.766454	-0.524915	-0.684633	-0.741783
			CDHR1	0.354652	1.21101	0.696902	1.55385	0.053596	-0.114035	0.374465	1.6036	0.0923214	0.459432	-1.45349	-1.52284	-0.305209	-0.139236	0.47576	0.443607
			CDHR2	-0.395896	0.015783	0.0511499	0.266637	0.0205084	0.109695	-1.00464	-0.957356	0.431621	1.03351	0.230761	0.718964	0.89875	0.87578	0.432042	0.627607
			CDHR3	0.669543	0.835924	0.538412	0.627607	0.612	2.70399	0.897974	4.11487	0.0749164	-0.0846703	1.27171	0.889084	0.291292	0.288063	0.67089	0.288063
			CDHR4	-0.0140888	-0.288065	0.745585	0.594549	0.240354	0.410341	-0.629474	-1.18771	1.36839	0.822118	1.67021	2.07176	-0.0125106	-0.279284	0.453108	1.2394
			CDHR5	-0.166024	-0.0892673	0.535146	0.593593	0.464411	0.391768	0.526439	0.0758749	0.82899	0.649845	0.650214	1.19156	0.128139	-0.637109	0.384377	0.84559
			CEACAM1	-0.175438	0.263034	-0.617463	-0.224317	-0.302943	-0.756331	0.118325	-0.336428	0.57254	0.690641	0.287771	0.116365	-0.00459348	0.0114956	0.0375624	-0.00578235
			CELSR1	-0.827062	-0.522841	-0.929382	-1.09234	1.41819	1.10031	0.14407	0.393965	0.874715	1.88166	0.517105	0.43189	0.792527	0.795767	0.373813	0.386259
			CELSR2	-0.858114	-0.520769	-0.738354	-0.816037	0.782285	0.913799	0.0139369	0.21661	-3.67146	-3.05889	-1.10377	-0.409278	-0.208234	-0.184425	-0.999557	-0.979942
			CELSR3	0.157785	0.411426	-0.674668	-0.957356	-0.212754	1.72072	0.0971446	0.105678	0.951411	0.945608	1.24677	1.25217	0.185464	0.240009	1.13227	1.49672
			CLSTN1	-0.241018	0.0257376	-0.672651	-0.846843	0.457726	0.124328	0.0953066	0.125651	0.42197	0.516015	0.0530728	-0.0454314	-0.204775	-0.375197	0.262382	0.149259
			CLSTN2	0.310301	0.516015	0.493569	0.590722	0.0838485	0.37629	0.672986	0.0867838	0.0388195	-0.0619024	0.301875	0.282143	0.196989	0.275007	1.04778	4.22064
			CLSTN3	0.260116	0.132248	-0.547524	-0.592919	0.464979	0.38405	0.401378	0.0243197	1.2064	1.06557	0.228768	0.126973	-0.950697	-0.77596	0.660501	0.822934
			CRTAM	-0.0196411	-0.289827	0.57082	0.601221	0.658465	2.89161	0.1387	-0.131313	0.522247	0.0071955	0.0241378	0.063503	0.170115	0.209141	0.272673	0.314987
			DCHS1	0.19785	0.885184	0.507504	0.589763	1.29227	0.397255	-0.542745	-0.590745	0.304551	0.377401	0.217314	0.337996	-0.869581	-0.828793	0.152252	0.226509
			DCHS2	-0.910664	0.00432161	0.652889	0.570463	0.465979	-0.027675	-0.725952	-0.62371	0.670537	0.636915	1.966	2.22373	-0.285037	-0.118727	1.61601	1.8528
			DSC1	0.340737	0.687956	0.815671	0.569491	-0.995248	-1.36216	-0.254489	-0.473931	-0.0625552	-0.158429	0.232558	0.10165	0.187428	0.211635	0.44215	0.967169
			DSC2	-0.373423	-0.0144996	-0.42858	-0.288065	0.0621231	-0.351074	0.218894	0.233888	0.357938	0.863146	0.489241	0.425459	0.562425	0.255803	-0.385531	-1.04692
			DSC3	0.48379	0.638769	0.600462	0.944858	-2.74828	-2.699	0.308767	0.350497	0.0113127	0.1137	0.829663	0.457332	0.363779	0.249749	1.02091	1.25701
			DSCAM	-0.914395	-0.997117	-0.392378	-0.473931	0.229431	0.249749	0.658052	2.07005	0.308043	0.422233	-0.0811357	-0.101598	-0.416204	-1.32193	-0.223544	-0.657445
			DSCAML1	0.889257	-0.0262051	0.521493	0.603122	1.29307	0.360645	0.309747	0.361768	-0.151828	-0.473931	0.845445	0.168642	0.237761	0.209141	0.297814	0.364012
			DSG1	1.28079	1.76043	1.18712	1.63506	0.840928	0.652601	-0.0194806	0.117695	0.37976	0.765535	1.20394	0.318462	-0.78864	-1.63039	-0.496067	-0.524915
			DSG2	0.269295	0.500802	-0.641139	-0.988504	-0.177823	-0.430509	0.0962836	0.585924	0.269448	0.607863	1.00709	0.797428	0.779597	0.668119	0.679668	0.714575
			DSG3	-0.0360869	-0.312939	0.50069	0.594549	-0.0388151	-0.027675	0.83927	3.58833	0.178096	0.187768	0.337409	0.488515	0.888841	0.290424	0.279743	0.378512
			DSG4	0.872559	4.17537	0.520689	0.618239	0.181014	0.445727	-0.0126403	-0.16004	0.363715	0.201634	0.0285828	0.063503	0.30429	0.209141	0.425313	0.997112
			ESAM	0.368259	0.377401	-0.634238	-0.545824	-0.0175624	-0.305788	-1.32667	-1.77103	0.474542	0.897628	0.820612	0.986957	-0.828144	-0.595097	0.687145	1.0036
			FAT1	-0.107672	0.0579701	-0.502544	-0.547932	-0.0284659	-0.37707	0.0379966	0.227741	-0.0645158	0.0426443	-0.37478	-0.424688	-0.902059	-0.962969	-0.416422	-0.595097
			FAT2	0.420268	1.29101	0.885394	0.0172093	1.38515	0.598365	0.194488	0.353888	1.07683	1.82863	0.285066	0.769772	0.662208	0.83996	1.01618	0.642471
			FAT3	0.233345	-0.296899	0.606691	1.1903	0.0725115	0.299831	-1.79904	-2.20423	1.22176	1.6731	0.581501	0.985501	0.872453	0.116365	-0.058622	-0.321928
			FAT4	-0.0128185	-0.15682	0.453172	1.5064	0.0854732	0.375179	0.119482	0.100305	-0.477372	-0.446148	-1.90928	-1.92139	-1.44828	-0.83908	-1.71178	-1.75147
			GYPC	-0.629491	-0.320126	-0.623246	-0.554273	-0.773024	-0.756331	-0.20912	-0.244685	-0.024323	0.187768	0.143616	0.196607	-0.278825	-0.45799	0.131112	0.0621217
			IGSF9	-0.420299	-0.0969617	-0.766068	-0.83908	0.484841	0.153157	-0.0453736	-0.369594	0.152167	0.526069	0.563845	0.591679	-0.324183	-0.0619024	-0.365863	-0.751465
			IGSF9B	-0.215242	0.0745054	-0.59391	-0.50226	0.0877163	-0.212567	0.239893	0.596458	0.294079	0.424385	0.215611	0.317304	0.461008	0.228973	0.311806	0.484396
			ITGB1	0.346799	0.631337	-0.667265	-0.617056	-0.0928628	-0.407364	-0.10612	-0.347399	0.0599252	0.437228	0.272416	0.214125	0.370975	0.258217	-0.037539	-0.0424568
			KIRREL3	-3.18239	-3.60823	0.81412	0.56267	0.0896499	0.358396	0.708187	0.0565835	0.506428	1.11103	0.370895	1.78031	0.0293714	-0.494109	1.38539	1.72857
			MPZL2	-0.131864	0.246104	-0.514598	-0.537424	0.523993	0.134878	0.358085	0.711054	1.68852	2.48259	-0.114924	-0.239566	1.40103	1.37796	-0.258564	-1.21759
			NCR3	1.19017	0.981122	-0.517451	-0.448115	0.252371	0.318462	-1.00981	-1.13924	0.360141	0.620117	0.298359	0.147958	1.49792	1.52155	1.33144	0.473008
			NPTN	0.0111083	0.22033	-0.379687	-0.364013	0.21197	-0.0558912	-0.125389	-0.334607	-0.0188552	0.178874	-0.0360831	-0.0649175	-0.0901491	-0.163268	-0.2663	-0.291592
			PCDH1	0.735958	0.409255	1.41923	2.95717	-0.617486	-0.946194	-1.24569	-2.30045	-0.181194	-0.275786	1.21432	0.715454	-0.363399	0.194087	-0.271016	2.18396
			PCDH10	0.294668	-0.0365259	0.490721	0.568519	0.0912655	0.374066	0.260796	0.0214797	-0.438445	0.119024	0.141052	0.399445	-0.852901	-0.897006	0.445876	0.200379
			PCDH11X	-0.131645	-0.100051	0.639133	0.571434	-6.64386	-6.64386	0.91111	1.00072	0.930274	1.18333	0.663089	0.739848	-0.481969	-0.971431	-0.205017	-0.954557
			PCDH11Y	-2.75734	-2.6529	0.512812	0.598365	0.124308	0.428678	0.587565	0.117695	0.261865	0.0100637	0.390106	0.155749	0.293028	0.202888	0.2744	0.318462
			PCDH12	-0.723511	-1.0862	0.517792	0.771463	0.033026	0.328836	0.68367	1.18206	0.360038	0.0690147	0.148528	0.149259	1.16626	4.28902	1.08624	4.25089
			PCDH15	-0.0358404	-0.296899	0.486639	0.57628	0.298362	0.252173	-0.432555	-0.224317	0.582853	-0.0394883	0.235781	0.421156	0.243084	0.253384	0.447313	0.43189
			PCDH17	0.0424804	-0.190997	-0.773622	-0.880976	0.0741795	0.360645	0.0943194	0.063503	0.164962	-0.046921	0.203918	0.282143	0.217719	0.246104	0.336019	0.280956
			PCDH18	-0.0164095	-0.192645	0.493742	0.577248	-0.0463693	0.261832	-0.888477	-2.47393	-1.54497	-1.03209	-0.463694	-0.358454	-2.1031	-2.02915	-1.7912	-1.8365
			PCDH19	-2.8866	-2.59946	-1.09087	-1.00289	0.177623	-0.229382	-0.293664	-0.803393	0.450025	1.07313	-0.132477	-0.756331	-0.46202	-1.93236	-0.0344884	-0.862496
			PCDH20	-0.227751	0.395063	0.529638	0.6107	-0.409519	-0.648372	0.116269	0.202888	0.211209	0.0538064	0.287412	0.147958	0.573022	0.195348	0.301802	0.35727
			PCDH7	-0.275053	0.248535	-0.815944	-0.946194	-0.515335	-1.12973	1.04565	3.06506	-0.302427	-0.169745	0.100344	-0.046921	-1.16277	-1.17462	-0.33535	0.556797
			PCDH8	-0.0350432	-0.304006	-0.599776	-0.275786	0.315605	2.95438	0.0237652	-0.0439433	0.122543	0.015783	0.299785	0.470927	0.245997	0.269033	0.781962	0.414677
			PCDH9	-0.0118563	-0.286304	0.109718	0.0214797	0.112486	0.392867	0.0350506	0.0086303	0.665527	1.76681	-1.22978	-1.13606	0.327765	0.227741	0.372681	1.09559
			PCDHA1	-0.0130006	-0.270556	-0.805634	-0.897006	-1.21345	-0.946194	0.313502	0.163499	0.458859	-0.046921	0.947511	0.344828	0.841958	0.265437	1.05917	0.283329
			PCDHA10	-0.204554	0.232661	0.50817	0.597412	0.136525	0.400538	0.376244	0.0813396	-0.425448	-0.569179	0.0751012	0.117695	0.199977	0.190299	0.262755	0.308011
			PCDHA11	0.592646	0.867106	-0.643162	-0.694321	-0.110858	-0.526992	-0.246865	-0.736966	-0.843935	-0.448115	-0.189297	-0.288065	-1.32035	-1.16812	-0.566324	-1.3474
			PCDHA12	-0.951628	-0.703689	-0.624687	-0.659723	-0.103309	-0.682696	-1.92572	-1.89969	0.0837595	-0.284546	0.347367	0.484396	0.598193	0.212881	-0.0309954	0.0313952
			PCDHA13	-1.18894	-2.01742	0.378244	1.1635	0.0973336	0.465713	0.868333	0.905351	0.997806	0.0243197	0.294162	0.478195	0.826888	0.301002	0.31935	0.412511
			PCDHA2	-0.00487943	-0.284546	0.483884	0.575312	0.0765813	0.360645	-0.0315212	-0.0513991	0.122003	0.0214797	0.387944	0.141433	0.198813	0.215368	0.227782	0.260628
			PCDHA3	-1.54387	-1.72261	-0.499958	-0.533242	0.0894454	0.371838	0.0905093	0.0426443	0.653336	1.27501	-0.603377	-0.798366	-1.22359	-1.35107	-0.760409	-0.72977
			PCDHA4	0.318059	-0.129734	-0.773554	-0.289827	-0.133391	-0.865122	0.111405	0.129613	0.673117	0.344828	0.391294	0.302173	0.348363	0.237564	-0.540547	2.76065
			PCDHA5	0.336731	0.748461	-0.692952	-1.5951	1.10014	-0.118727	0.923468	0.524064	0.738387	1.16285	-0.504786	-0.968605	1.21275	0.419	-0.950964	-1.41504
			PCDHA6	-1.03666	-0.710756	-0.314245	-0.438307	-0.085431	0.320773	0.264024	0.35727	0.636752	1.2228	-0.721493	-0.766112	0.158857	-0.249822	-0.632683	-0.537424
			PCDHA7	-0.401455	0.0129262	-0.696516	-0.53952	0.102376	-0.212567	-0.249173	-0.446148	0.342499	0.683472	0.595546	1.2756	1.16134	1.2756	1.44157	1.61589
			PCDHA8	-0.0224569	-0.291592	1.0954	0.590722	0.0881198	0.381837	0.0847172	0.0717627	0.243268	-0.0513991	0.20748	0.211635	0.775561	0.265437	0.257611	0.280956
			PCDHA9	-1.26729	-1.1047	-0.775085	-0.407364	-0.415626	-0.132894	0.10259	0.273814	0.169322	0.0607392	0.77035	0.67084	0.573713	0.258217	0.273326	0.349365
			PCDHAC1	-0.894193	-0.641604	0.505738	0.585924	1.61278	0.175045	0.135464	0.459432	0.043657	-0.0101344	0.787784	3.2857	-1.92298	-1.95456	0.302845	0.432959
			PCDHAC2	-3.63731	-4.29336	-0.441394	-1.30401	-2.61798	-2.89969	-0.485519	-0.373327	0.0544151	0.0214797	0.136548	0.181421	0.214755	0.226509	0.0149882	0.792439
			PCDHB1	-1.51231	-2.77596	-2.03911	-0.413115	0.731448	4.15753	-1.4057	-2.32916	0.0829257	-0.00578235	-3.75288	-3.42663	0.426958	0.614474	0.317846	0.434028
			PCDHB10	-0.640032	-0.212567	0.350674	0.319618	0.054107	0.348232	-3.08692	-3.01159	0.275419	0.478195	-0.19138	-0.298673	-0.596107	-0.550042	-0.107574	-0.274041
			PCDHB11	-0.311464	-0.00868224	-0.498866	-0.535332	-0.464975	-0.948976	-0.860372	-0.946194	0.0675783	0.207893	-0.288053	-0.291592	-0.313317	-0.442222	-0.294502	-0.409278
			PCDHB12	-0.677432	-0.411195	0.51373	0.530071	-0.427599	2.41197	1.30013	3.91781	0.152474	0.211635	-0.913636	-1.43051	0.104557	0.27023	-0.414868	-0.323733
			PCDHB13	-0.30442	0.190299	-0.533455	-0.715486	-0.0985167	-0.473931	0.108608	-0.0892673	0.447756	0.636915	-0.0667351	-0.535332	-0.442011	-1.03209	-0.0814335	-0.288065
			PCDHB14	-0.699619	-0.475936	-1.21151	-0.595097	-0.798292	-0.870387	0.129011	0.460481	-0.0654938	0.0854247	-0.349107	-0.291592	-0.576471	-0.664288	-0.35797	-0.732165
			PCDHB15	0.366364	1.05797	-1.49926	-1.66658	0.0070976	0.454176	0.0697501	0.0143553	0.581804	1.15963	0.328811	1.30509	-0.888725	-1.09542	0.153488	0.138815
			PCDHB16	0.00240197	-0.465938	0.121757	-0.251539	0.24703	-0.862496	0.185393	0.0786098	0.156868	0.411426	-0.614903	-0.821126	-0.196457	-0.052895	-0.110412	-0.265345
			PCDHB2	-0.91329	-1.11092	-0.415643	-0.545824	-0.0260339	-0.508403	0.161568	0.0717627	0.128154	0.303342	-0.99087	-1.16812	-0.624163	-0.846843	-0.114722	1.15121
			PCDHB4	-0.412186	-0.109359	-0.762424	-0.873027	0.987517	5.9873	-4.67476	-4.50635	-0.164617	0.171207	-0.197541	0.0229004	-0.745621	0.116365	-0.103306	-0.307573
			PCDHB5	0.122047	-0.0335695	-0.506373	-0.397828	0.08288	-0.392137	0.438388	0.121679	0.203496	0.478195	-0.596106	-1.1016	-1.13701	-1.16165	-0.357913	0.0229004
			PCDHB6	0.841308	1.39835	0.48406	-0.655172	-0.0463935	0.269033	0.0264602	0.211635	1.16439	1.27977	0.232398	0.41792	0.46592	1.3835	0.290793	0.424385
			PCDHB7	-0.0257575	-0.199255	0.503812	0.587845	-0.396525	-0.117161	0.0430831	0.0214797	0.0899547	0.063503	0.668018	0.149259	0.214702	0.243669	1.75447	0.414677
			PCDHB8	-2.86651	-3.18443	-0.46681	-0.793357	-0.522756	-1.26188	0.555047	1.29396	0.268701	0.547943	-0.347079	-0.612637	-0.379046	-0.446148	-0.971012	-0.514573
			PCDHB9	-0.240978	-0.182786	-0.841514	-0.732165	0.10329	1.37685	0.762243	0.0881416	0.0883461	0.199123	-0.355482	-0.325539	-0.270234	-0.26708	-0.216687	-0.380822
			PCDHGA12	-0.140289	-0.195946	-0.817398	-0.865122	0.400794	0.0840643	0.15675	0.464668	0.137239	0.466758	-0.435553	-0.510457	-0.470139	-0.436354	-0.197194	-0.281036
			PCDHGA2	-0.381489	-0.0634092	-0.770501	-0.72977	-0.407476	-1.13606	-0.684545	-0.924125	0.117983	0.360645	-0.458793	-0.610433	-0.44888	-0.390245	-0.388787	-0.349235
			PCDHGA3	-0.593346	-0.477944	-0.717552	-1.02327	0.280758	-0.504305	0.419963	-0.234465	0.0843014	0.446786	-0.370278	-0.304006	-0.338156	-0.365871	-0.177119	-0.289827
			PCDHGA5	0.360595	1.70487	-1.09732	-0.673463	-0.442311	-0.691989	0.145123	0.324235	-0.224359	0.789103	-0.444032	-1.34007	-0.879657	-1.22095	-0.21035	0.590722
			PCDHGA7	-0.297158	0.227741	-0.239238	-0.347399	0.56092	0.27262	-0.312431	-0.773491	0.382677	0.695103	0.693923	0.836732	0.185859	-0.00288828	0.749411	0.85599
			PCDHGA8	-0.167386	0.169925	-0.529979	-0.496142	-0.26741	-0.703689	-0.691937	-0.915936	0.149113	0.157044	-0.27814	-0.341903	-0.783118	-0.8863	-0.212194	-0.277534
			PCDHGA9	0.31792	0.549916	0.478075	0.571434	0.0788093	0.365133	0.744415	0.0758749	1.7329	2.1776	0.590064	1.07382	-0.720391	-0.821126	-0.845957	-0.217591
			PCDHGB1	-1.19423	-1.44222	-0.458606	-1.02915	0.238628	-0.465938	-2.95209	-2.45799	-0.764663	-0.120294	-1.12955	-0.236163	-1.38175	-0.865122	-0.671265	-2.23108
			PCDHGB2	0.0296289	-0.948976	-0.593007	-0.971431	0.0979456	-1	-0.012868	0.138815	0.660635	1.36737	-0.480583	-0.671164	-0.456769	-0.524915	-0.281696	-0.397828
			PCDHGB3	-0.0234132	-0.212567	-0.20554	-1.13289	0.200343	0.375179	0.749833	0.0881416	0.000999704	0.438293	-0.598896	-0.610433	-0.491391	-0.734563	-0.57102	-0.756331
			PCDHGB4	-1.33822	-0.736966	-0.604677	-0.53952	-0.252732	-0.556393	1.98366	4.77695	0.0177775	0.306845	-0.670308	-0.778432	-0.4125	-0.456009	-0.39208	-0.386468
			PCDHGB6	0.165218	-0.258425	0.703462	0.57918	-0.17984	0.125651	-3.36634	-3.03505	0.0906999	0.41792	-0.561778	-1.20091	-0.925212	-0.309359	-0.877346	-0.364013
			PCDHGB7	0.239339	-0.07552	0.628211	0.587845	-2.66121	-0.937878	0.0995958	0.0922074	-0.0328871	0.126973	-0.258159	-0.386468	-0.310388	0.409255	-0.0266976	-0.109359
			PCDHGC3	0.00110509	-0.226004	0.924939	2.80694	0.105811	0.380729	-0.517783	-0.905088	0.0414045	0.37629	-1.01338	-1.54372	-1.47807	-1.47393	-0.318212	-0.118727
			PCDHGC4	0.768904	0.438293	1.68601	1.84599	-4.40234	-4.92139	-0.234508	-0.390245	0.00250764	0.428678	0.0470821	-2.662	-1.58511	-3.23786	-0.689225	-1.36959
			PCDHGC5	-1.20744	-1.36587	0.275173	0.295135	0.152853	0.432959	-0.915918	-2.13289	1.42802	1.69555	0.163809	-0.375197	-1.95846	-2.8365	-0.63382	-1.71786
			PIK3CB	-0.0334297	0.258217	-0.730515	-0.713119	0.40134	0.10165	0.515265	1.14339	0.194255	0.524064	-0.559551	-0.459973	-0.284459	-0.302226	-0.335266	-0.529073
			PKD1	0.252025	0.848798	0.668458	0.495695	1.26907	1.98514	-0.454823	-0.486004	1.1815	1.40599	1.24673	1.16543	0.605121	0.0398403	0.70999	0.348232
			PLXNB2	0.101515	0.413594	-0.681612	-0.951764	0.224749	-0.134477	-0.813324	-1.09542	0.136005	0.210389	0.0487664	0.0758749	-0.34554	-0.483985	-0.161522	-0.293359
			PLXNB3	-0.272472	0.0840643	-0.776038	-1.02915	0.543207	0.264236	0.0875406	0.129613	0.861419	0.764686	-0.427285	-0.736966	0.0697696	-0.104697	1.16652	0.768925
			PTPN23	-0.143811	0.130931	-0.410311	-0.496142	-8.5972e-05	-0.378945	0.0806425	-0.416962	0.868995	0.80653	0.159507	0.125651	-0.26048	-0.395929	0.199102	0.259423
			PTPRM	-0.0508644	0.448901	-2.01042	-1.99424	1.76614	1.41305	0.111661	0.0257376	0.387804	0.543991	0.302213	0.284514	-0.0999351	-0.224317	0.184798	0.144046
			PTPRT	-0.00351373	-0.293359	0.524641	0.609755	0.0478573	0.343692	-0.0357178	-0.00433459	0.36072	0.0214797	1.04808	2.68616	0.152172	0.602172	0.516044	0.849599
			PVR	0.111856	-0.00723157	0.554608	-0.291592	-0.704543	-1.26534	0.167829	0.051024	0.633914	0.814755	0.932265	1.02503	0.178529	0.415759	0.216517	-0.0724827
			RET	-0.576981	-0.500218	-1.14262	-1.22095	-0.546439	-0.263612	0.107349	0.289244	-0.0339268	-0.106249	-0.297703	0.0114956	0.235854	0.240009	0.162577	-0.1976
			ROBO1	0.660673	1.31962	-0.175479	-0.571322	0.455938	0.415759	0.711072	1.30801	0.0739045	0.463622	0.160487	-0.0694519	0.0423919	-0.107803	0.482214	0.378512
			ROBO2	0.133065	0.0257376	0.493968	0.580145	0.233695	0.319618	-0.805421	-1.50226	-0.335	0.313826	-0.190147	-0.202572	-0.0494804	2.1696	-0.962412	-0.870387
			SDK1	0.652919	2.24031	-1.55366	-2.30757	0.0739629	0.35727	0.263573	0.0813396	0.485811	1.05589	0.423224	0.271426	0.587008	-0.0785637	0.461061	0.970117
			SDK2	-1.32037	-0.883635	0.696396	0.57628	-0.737525	-0.45799	-1.62185	-2.12658	0.534641	0.0426443	0.245694	0.265437	0.281034	0.238787	0.378159	0.31034
			SMAGP	-0.26323	-0.134477	-0.144748	-0.254978	-0.719479	-0.982791	0.876912	0.67084	0.126454	0.448901	-0.97382	-1.06492	-0.278678	-0.189351	-0.368343	0.00575927
			TIGIT	-0.0029082	-0.163268	0.504054	0.586885	0.135191	1.74201	0.15532	0.477159	-0.112701	0.586885	0.285594	0.358396	0.338446	0.222805	1.30601	0.427606
			TRO	-0.0610708	-0.340075	0.508297	0.587845	-0.398301	-0.698998	1.80954	0.445727	0.0433002	0.186501	0.63515	0.605968	0.164877	0.0840643	0.494783	0.289244
		Regulation of Cell Migration
		Negative
				BT-474		MCF7		SK-BR-3		MDA-MB-231		CAF1		CAF2		CAF3		CAF4
			Gene symbol	Avg	0.773 kPa	Avg	0.773 kPa	Avg	0.773 kPa	Avg	0.773 kPa	Avg	0.773 kPa	Avg	0.773 kPa	Avg	0.773 kPa	Avg	0.773 kPa
			ABHD2	-0.01397	0.39944	-1.56208	-1.191	2.3088	2.3984	0.00053	0.16092	-0.20017	0.03562	-0.65111	-0.4739	-1.30229	-0.97143	-1.11425	-1.36959
			ABHD6	-0.93539	-0.4112	-0.9397	-1.0985	0.742877	0.3426	0.138494	0.25096	-0.35342	-0.1976	-1.16029	-1.1234	-1.05242	-0.99137	-1.46294	-1.30045
			ACVRL1	-0.03499	-0.3004	0.493439	0.5859	-0.42811	-1.857	0.134905	0.4049	-0.46914	-0.2969	-0.59315	0.99639	-1.09648	-1.37333	-1.30738	-0.71312
			ADAM15	0.140714	0.46258	-0.84143	-0.8599	-0.03205	-0.375	-0.5307	-0.9159	-0.04341	0.23266	-0.17003	-0.2379	-1.41995	-1.62149	-0.20923	-0.92687
			ADARB1	-0.52734	-0.2758	-0.7165	-0.776	0.64792	-0.102	0.574963	2.27202	0.35415	0.50487	-0.13273	-0.1456	-0.37215	-0.3474	-0.58896	-0.6529
			ADIPOQ	0.491531	-0.0786	1.85003	0.7664	1.25523	3.282	1.53574	2.83005	0.659613	0.21785	-3.16635	-2.7084	-4.27513	-4.8365	0.401995	0.444667
			ADORA3	-0.04723	-0.3022	0.467839	0.5607	0.030501	0.2714	-2.16697	-2.0174	0.570622	1.78576	0.467857	0.44573	0.322807	0.379621	0.31331	0.411426
			ALOX15B	-0.55392	-0.1665	0.107194	-0.458	0.175258	0.1309	0.049633	0.6663	-0.07512	0.514	-0.09384	-0.3752	1.34541	0.768078	1.58515	1.78199
			ARAP3	-0.82665	-0.7084	-0.63158	-0.8288	1.23985	0.7757	0.193335	0.38184	0.655191	0.65535	-0.11658	-0.0499	-0.37684	-0.23277	-0.20702	-0.17299
			ARHGAP4	-0.52294	-0.1552	-0.85783	-1.0589	-0.14428	-0.448	0.854213	0.34142	0.294945	0.52707	-0.25734	-0.0262	-0.51169	-0.50226	-0.32	-0.27579
			ARID2	-0.70736	-0.2653	-0.74124	-0.8573	-0.78367	-1.51	-0.10964	-0.1266	-0.24968	0.09221	-0.82549	-0.8943	-1.04644	-0.95456	-0.62194	-0.55427
			BCL2	-0.90503	-0.7084	-0.52473	-0.6506	0.006501	0.6933	-0.40948	-0.255	0.757559	1.15963	1.19714	1.0827	0.040522	-0.20091	2.67408	3.0827
			BMP10	0.232758	0.97526	-0.2989	-0.221	0.177899	0.3796	0.595838	-0.3789	0.158927	0.29748	0.65994	0.58688	-0.39875	0.04684	1.87477	1.02503
			BST2	-0.00547	-0.2311	-0.63788	-0.4901	-0.19448	-0.498	0.036214	0.01006	1.51401	1.03633	0.97252	2.2857	-0.0836	-0.00144	0.251183	0.275007
			CHRD	-1.22042	-0.8417	-1.07397	-1.4035	0.128883	-0.278	0.878826	0.86948	0.522705	0.76723	0.066113	0.06212	-0.38845	-0.49208	0.34901	0.302173
			CITED2	0.523537	0.68885	-0.77287	-0.8059	0.44947	0.2054	0.153509	0.27739	-0.12481	0.14405	-0.11866	-0.1552	-0.31998	-0.32193	-0.67647	-0.34556
			CLIC4	0.285053	0.55876	-0.29236	-0.2916	-0.33102	-0.331	0.050879	0.01436	0.022249	0.27977	0.006077	-0.0247	0.00582	-0.04246	-0.2616	-0.28806
			CX3CL1	0.35077	0.73292	0.668615	0.5888	-0.33243	-0.831	0.245716	-0.0043	1.57816	0.62199	2.13546	2.73466	0.928551	1.20727	1.74763	3.54584
			CX3CR1	0.774812	1.41954	0.516525	0.6079	-0.20528	-0.454	0.148433	0.88986	-1.05851	-1.1681	0.32459	0.98185	0.722557	0.24245	0.151114	0.190299
			CYP1B1	1.5519	2.04369	-0.24018	-0.3733	-0.37601	-0.816	-0.52848	-0.3677	-0.01734	0.13488	0.500742	0.42438	0.020596	0.070389	0.009266	-0.10005
			DACH1	0.184229	0.76299	-0.32616	2.8586	-0.02332	0.2821	0.356793	0.17887	0.065736	-0.0439	0.124841	0.19156	0.212969	0.24245	0.313753	0.412511
			DAG1	-0.11586	0.13093	-0.85877	-0.6967	-0.35012	-0.58	-0.07432	-0.7466	0.042751	0.14143	-0.64806	-0.5907	-0.72401	-0.73937	-0.75252	-0.95736
			DLC1	1.55688	-0.1094	0.767174	3.7516	0.058611	0.3437	-2.59496	-2.482	-1.15152	-0.706	0.900248	0.22527	-0.49218	-1.33279	0.446913	2.04754
			DLG5	-0.35092	-0.1234	-0.75237	-0.7984	-0.00726	-0.313	-0.04098	-0.0574	0.492037	0.66812	-0.26737	-0.226	-0.50173	-0.49411	-0.24761	-0.2863
			DPEP1	0.581587	-0.255	0.493909	0.5792	-0.155	0.7268	0.192304	0.40817	-0.06242	-0.3111	0.483937	0.60027	0.744638	0.182692	0.277659	0.39835
			DPYSL3	0.482683	0.69421	-0.46079	-1.071	-0.16831	-0.938	-0.47866	-0.5437	0.261603	0.36177	-0.22799	-0.1681	-0.42382	-0.43831	-0.46923	-0.46395
			DRD2	-1.09971	-0.4659	0.024051	-0.5479	0.57513	2.8296	0.917742	2.33485	-0.15303	-0.4093	1.43458	1.60502	-0.96175	-1.12343	0.936831	1.45049
			DUSP10	0.22323	0.3505	-0.19049	-0.3292	-0.03424	-0.386	1.63308	2.50004	0.48932	0.75446	0.628487	0.69153	0.176623	-0.01596	0.717341	0.568519
			ENG	-0.17413	0.1137	-0.72944	-0.6282	-0.07114	-0.496	0.313434	-0.6193	0.032647	0.29042	-0.71303	-0.6689	-0.78159	-1.49818	-0.42295	-0.55639
			EPHA1	-0.3071	0.02857	-0.37094	-1.2481	1.81198	0.3595	0.913288	2.09221	0.253524	-0.0544	0.324422	1.0635	0.401225	0.23634	0.465458	0.279768
			EPPK1	0.300202	0.55385	-0.62081	-0.7274	-0.19946	-0.633	-0.06442	-0.3808	-0.62739	0.71896	0.721041	2.14568	0.512594	0.189034	-0.38885	0.120352
			FAM60A	0.476273	0.81885	-0.24875	-0.3094	-0.39429	-0.852	-0.11486	-0.173	0.05532	0.2857	0.280925	0.26424	-0.09799	-0.2109	-0.48175	-0.52492
			FLCN	0.810246	1.15316	-0.1874	-0.4266	0.527415	0.0718	0.10042	-0.9574	0.606906	0.69421	1.05533	1.12433	0.552342	0.215368	0.659278	0.264236
			FUZ	-0.13503	0.76384	-0.59651	-0.662	1.06566	-0.085	-0.69533	-1	-0.3345	-0.2602	-0.85621	-0.6215	-1.73386	-2.06492	-0.15153	-0.08467
			GTPBP4	0.107957	0.29866	-0.52072	-0.5249	-0.87607	-1.184	-1.25323	-1.221	0.269129	0.45523	0.138633	0.11237	0.04905	-0.06492	-0.14045	-0.31833
			IFITM1	1.66196	1.20101	-0.42296	-0.3058	-0.18409	-0.565	-5.21377	-5.0589	0.767399	0.64247	0.364536	0.50995	-0.29536	-0.31833	-0.15694	-0.18279
			IGFBP5	0.237485	0.57337	-1.66673	-1.873	1.83421	1.3403	0.12767	0.39616	0.470528	0.66175	0.902174	0.86869	-0.08214	-0.09542	1.01262	0.751035
			IL24	0.244286	-0.6781	1.1207	1.8667	-0.64929	-1.089	-0.02205	0.48954	0.658137	0.88284	-1.52388	-1.4344	0.530736	0.400538	1.33584	3.07553
			KANK1	0.087721	0.24489	-0.66425	-0.2916	-0.55422	-0.93	-0.30966	-0.2775	0.107365	0.33113	0.942228	0.98696	-0.13034	-0.15521	0.798822	0.513996
			KRT16	-0.60933	-0.0679	-0.87356	-1.4461	0.86492	0.5231	1.27491	0.07039	0.593077	1.20289	1.31228	1.99783	-0.96003	-0.89432	1.24647	0.690641
			MAGI2	-0.77817	-2.3219	0.130987	0.1699	-0.97474	-1.938	-0.29835	-0.8704	0.079882	0.45733	-0.26093	-0.1266	-0.21343	-0.15682	-0.68493	-0.88098
			MCTP1	0.023496	0.7433	0.279992	0.3707	-0.4022	-0.51	0.069111	0.04963	0.206644	0.56852	0.661476	0.67807	-0.07141	-0.39593	-0.47903	-0.24982
			MIA3	-0.49885	-0.2026	-1.66238	-1.949	0.265479	0.8172	0.301643	1.13422	-0.22495	0.16864	-1.17821	-0.9971	-1.04806	-0.76121	-1.16361	-1.24469
			MIIP	-0.38763	-0.0939	-0.46461	-0.5821	-0.35339	-0.963	0.35154	0.53804	0.352384	0.64524	-0.11725	-0.7909	-0.585	-0.97994	0.188386	-0.01013
			NF1	-0.09649	0.12168	-0.71337	0.1124	-0.15334	-0.556	-0.33195	-1.0649	0.241855	0.41468	-0.57185	-0.6643	-0.61654	-0.54162	-0.80681	-0.80844
			NF2	-0.5734	-0.4208	-0.61428	-0.685	0.429018	0.1043	0.147196	0.39397	-0.1325	-0.0116	-0.87897	-0.8009	-0.80027	-0.80088	-0.89753	-0.85465
			NISCH	-0.1498	0.21412	0.277094	-0.484	0.411027	-0.092	0.094231	0.12829	0.245949	0.38405	0.49058	0.40599	-0.41342	-0.43831	0.246071	0.107018
			NKX2-1	-0.55055	0.18015	0.75405	0.5646	-0.11792	0.2004	0.263453	1.31788	0.03909	-0.0634	-2.95905	-2.8468	0.235278	0.226509	0.304562	0.425459
			NOG	-0.12635	0.43936	0.486176	0.5993	0.118708	0.2166	-4.60356	-4.2653	0.484525	0.51501	1.41664	1.62901	1.54332	1.13225	1.1785	0.752749
			OSBPL8	-0.41062	-0.2723	-0.55275	-0.7226	-0.92047	-1.34	-0.52343	-0.6484	0.607139	1.13553	0.323378	0.27143	0.310173	0.049631	0.148935	0.299831
			PKP2	0.262649	0.49467	-0.92313	-0.9241	0.243431	0.0909	-0.03815	-0.0574	0.4674	0.64247	0.058962	0.10836	-0.13097	0.291604	0.583474	0.275007
			PLXNB3	-0.27247	0.08406	-0.77604	-1.0291	0.543207	0.2642	0.087541	0.12961	0.861419	0.76469	-0.42728	-0.737	0.06977	-0.1047	1.16652	0.768925
			PODN	0.243918	-0.2584	0.527982	0.6248	0.190859	0.4594	-0.00019	-0.1746	0.557292	-0.2142	0.931369	0.12433	0.474354	0.674461	-0.42935	0.448901
			PTEN	0.234167	0.45733	-0.59614	-0.6326	-0.0713	-0.346	-0.37994	-0.3383	0.368265	0.62106	0.33716	0.33457	0.024141	0.014355	0.081062	-0.06643
			PTN	-1.00544	-1.114	1.06497	3.0302	-0.76639	-1.4	0.446833	1.30976	0.417075	0.60407	0.786553	0.7137	0.301938	0.144046	0.109977	0.079975
			PTPRJ	-0.13518	0.0314	-0.64721	-0.7934	-0.58702	-0.855	0.515078	0.1375	-0.50704	-0.5146	-1.09242	-1.2142	-1.16498	-1.02621	-1.0996	-1.04394
			PTPRK	0.039171	0.23389	-0.7401	-0.7661	-0.18382	-0.502	-1.64721	-1.458	-0.18708	0.01006	-0.4842	-0.488	-0.88607	-0.85988	-1.11891	-1.09542
			PTPRU	0.096318	0.584	-0.64328	-0.6394	0.463276	-0.031	-0.74331	-0.3789	0.587707	0.7031	-0.36246	-1.4266	-1.45303	-1.68038	-0.17719	-0.94898
			RAP2A	0.148678	0.26903	-0.22897	-0.2533	-0.5795	-0.865	0.132242	0.36513	0.184937	0.44361	0.654356	0.69599	0.451479	0.400538	0.413585	0.332278
			RAP2B	-0.37833	-0.2328	-0.93003	-0.9546	-0.39019	-0.924	0.10895	0.15834	0.002149	0.20914	0.337789	0.37518	0.070173	0.149259	0.410303	0.496718
			RAP2C	0.271962	0.6107	-0.16476	-0.1376	-0.17657	-0.653	-0.345	-0.5043	0.313742	0.74674	0.410232	0.30217	0.361005	-0.05889	0.264685	-0.05889
			RECK	0.023473	-0.0923	0.500329	0.5907	0.355586	0.3763	0.102505	0.1776	-0.21192	0.02574	-0.51497	-0.5842	-0.77089	-0.76611	-0.28802	-0.27579
			RHOB	-0.36058	-0.0816	-0.73464	-0.7322	-0.22575	-0.569	0.116795	0.09221	0.510693	0.68437	0.28493	0.30568	-0.21153	-0.39593	-0.23636	-0.14401
			RNF20	-0.21192	0.15704	-0.61418	-0.6171	0.092737	-0.009	0.070056	-0.3529	-0.16297	0.21661	-0.58865	-0.5479	-0.15945	-0.26361	-0.33031	-0.31653
			RNF41	0.165117	0.48543	-0.36053	-0.0893	-0.37442	-0.559	0.420343	0.70841	0.857077	1.18903	0.159247	0.31962	-0.05235	-0.19926	0.069231	0
			ROBO1	0.660673	1.31962	-0.17548	-0.5713	0.455938	0.4158	0.711072	1.30801	0.073904	0.46362	0.160487	-0.0695	0.042392	-0.1078	0.482214	0.378512
			RRAS	0.428841	0.82212	-0.64151	-0.7563	-0.10442	-0.54	-0.53982	-0.8573	0.161219	0.31499	0.242364	0.17887	-0.19185	-0.31653	0.052687	-0.01888
			SCAI	0.14986	0.2916	-0.38763	-0.394	0.04426	-0.943	-0.11495	-0.6394	1.49278	1.45523	2.55181	2.67378	3.6478	1.38681	1.95136	1.67536
			SERPINE1	-1.39301	-3.3511	-1.81166	-2.2584	0.679517	0.2582	-2.49587	-1.811	-0.20367	0.05658	0.341259	0.48852	0.076081	0.011496	1.04045	0.994218
			SFRP1	0.730146	-0.2379	1.16104	-0.3183	1.46312	3.0687	0.083579	0.73812	0.300442	0.50995	0.345312	0.37295	0.037199	0	0.020814	-0.03949
			SFRP2	0.002925	-0.1828	0.688364	0.584	-0.75409	-0.51	-1.32808	-1.3959	0.330748	0.51602	-1.057	-0.816	-0.1688	0.075875	-0.23084	-0.28983
			SHH	0.796432	1.49108	1.07052	2.301	-0.30715	0.5907	-0.02956	-0.0365	1.08525	1.8496	0.621287	0.83673	0.106758	-0.19926	1.23293	2.01293
			SLC9A3R1	-0.53255	-0.3328	-0.56866	-0.5395	0.277368	0.0566	0.030903	-0.1031	0.0028	0.09085	-0.12051	0.01436	-0.97769	-1.0499	-0.76526	-0.58208
			SLIT2	-0.58442	-1.152	0.503086	0.5907	0.091969	0.3763	0.528765	-0.0574	0.34061	0.21537	-0.01579	0.1003	0.489878	0.437228	-0.25736	-0.42082
			SLURP1	-0.26947	0.0115	-0.63743	-0.5907	0.132624	-0.36	0.010921	0.18015	0.389967	0.79244	-0.23918	-0.6394	0.045835	-0.33643	0.191535	-0.46793
			SMAD7	-0.32551	-0.035	-0.26095	-0.3548	-0.0509	-0.39	-1.27934	-1.3076	0.377104	0.47923	-0.47344	-0.486	-0.16598	-0.191	-0.23976	-0.36773
			SRF	0.693171	0.75617	-1.35762	-1.5692	-0.88069	-0.932	-0.34889	-0.776	-0.04679	-0.077	-0.50445	-0.3292	-0.77657	-1.17137	0.309312	-0.98279
			SRGAP1	-0.08566	0.17632	-0.50204	-0.6484	0.204342	-0.127	0.517919	-0.0203	0.489767	0.53207	0.141833	0.01578	0.485973	0.491597	0.073957	-0.15682
			SRGAP3	-0.64605	0.01721	0.479435	0.5656	0.073466	-0.456	0.151253	-0.2653	0.355936	1.43776	0.218489	0.37518	0.585268	0.238787	0.296983	0.432959
			STC1	-0.32816	-0.46	-0.65444	-0.6439	1.83762	1.2154	0.887942	0.39177	0.87564	1.2558	0.953724	0.89064	0.389785	0.305679	1.51981	1.47923
			STK24	0.300596	0.57143	-0.5817	-0.5649	-0.32	-0.644	0.188463	-0.0189	0.470121	0.65076	0.482627	0.45207	0.042097	-0.17625	0.084989	0.055196
			SULF1	-0.0117	-0.2758	-0.75277	-0.7909	-1.64082	-1.351	0.076056	0.06764	0.205855	0.46362	0.460063	0.43403	-0.07165	-0.16165	0.036043	-0.08467
			TBX5	1.60761	-0.1282	1.04386	0.5782	-1.77607	-1.626	0.067208	-0.0365	-0.39661	-0.5023	-0.06124	-0.0831	-2.00063	-2.34373	0.184037	-0.15682
			THY1	-0.00698	-0.2916	0.495378	0.5743	0.170305	1.0915	-0.17667	-0.3364	0.156883	0.32423	0.465902	0.40708	-0.26212	-0.49818	-0.04849	-0.2464
			TIE1	0.043193	0.02432	0.529392	0.6135	0.121637	0.384	-1.20427	-1.221	0.031276	0.04404	0.090565	0.12433	0.207045	0.186501	0.430445	0.340277
			TMEFF2	0.553345	0.81639	0.508789	0.6572	0.341964	0.4297	0.324826	-0.0816	0.153075	0.10299	-0.20048	-0.2447	-0.16608	-0.35661	-0.52879	-0.33643
			TP53INP1	-0.27007	-0.0395	-0.70095	-0.7612	-0.11117	-0.362	-0.66559	-1.3004	0.757306	0.86315	1.04343	1.00791	0.397402	0.407081	0.32632	0.154454
			TPM1	-0.19249	0.12433	-0.55066	-0.462	-0.07879	-0.436	0.293631	-0.0189	0.114429	0.40817	0.128573	0.05936	-0.10917	-0.1504	-0.25494	-0.31294
			VCL	0.557648	0.852	-0.64959	-0.6304	-0.25436	-0.55	0.156672	0.20664	0.314311	0.4049	0.157988	0.12035	-0.02396	-0.18935	-0.10271	-0.29159
			WNT11	-0.04406	0.11902	-0.16176	1.3918	-1.54457	-1.269	0.829632	0.10568	0.072752	0.24489	0.495644	0.543	0.380014	-0.4112	-0.61066	-0.2059
			WNT4	0.217357	0.95977	0.043727	0.1243	-0.57321	-0.788	0.25492	0.44679	0.282342	1.22095	0.508712	0.97966	-0.62079	-0.88897	0.319737	-1.32916
			ZMYND8	0.88989	0.92448	-0.40484	-0.3921	0.696389	0.3242	-3.1716	-3.2653	0.945575	1.06143	0.173054	0.21288	0.31645	0.531069	0.286524	0.31034
		Positive
				BT-474		MCF7		SK-BR-3		MDA-MB-231		CAF1		CAF2		CAF3		CAF4
			Gene symbol	Avg	0.773 kPa	Avg	0.773 kPa	Avg	0.773 kPa	Avg	0.773 kPa	Avg	0.773 kPa	Avg	0.773 kPa	Avg	0.773 kPa	Avg	0.773 kPa
			ACTN4	0.154985	0.4844	-0.47391	-0.5886	-0.02741	-0.347	0.061778	0.0229	-0.02591	0.04404	-0.06985	-0.1047	-0.67274	-0.82879	-0.34245	-0.42857
			ACVR1	0.155899	0.43936	-0.57632	-0.6193	0.058139	-0.181	-0.40524	-1.7322	0.163481	0.33228	0.195979	0.19661	-0.08553	-0.16812	-0.69953	-0.58641
			ADAM10	-0.10729	0.12697	-0.74075	-0.662	0.745887	0.4447	-0.54848	-0.6897	-0.05071	0.25822	-0.17695	-0.2142	-0.36054	-0.37333	-0.15342	-0.20423
			ADAM17	0.021253	0.22157	-0.72421	-0.7563	-0.01654	-0.4	0.239761	0.01436	0.370872	0.54696	0.521867	0.40381	0.839297	0.663572	0.610321	0.498761
			ADRA2A	-1.89727	-1.7274	1.73367	4.9107	0.109337	0.3595	0.980205	2.93753	0.01156	0.10969	0.011633	1.4844	0.795339	0.191563	0.975427	1.00935
			AKT2	-0.19758	0.20163	-0.58875	-0.4481	0.390102	0.0072	0.371986	1.90689	0.446505	0.09896	-0.9317	-0.6804	-1.51551	-1.42275	-0.42728	-0.46395
			ALOX12	-0.01941	-0.2863	0.504175	0.584	0.094916	0.3763	0.369305	0.12035	0.024553	-0.0801	0.250178	0.34142	-0.04768	0.017209	0.870226	0.273814
			ANGPTL3	-0.00653	-0.2142	0.709487	0.6098	0.162792	0.4179	0.007581	-0.1078	0.113012	0.02574	0.103812	0.08542	0.233036	0.200379	0.272627	0.317304
			APC	-1.12497	-1.8059	-1.75298	-3.1976	-0.38806	-0.196	2.68612	0.30334	2.18297	3.75264	0.166243	-0.3346	-1.69166	-1.81604	-2.52475	-3.08314
			ATP8A1	-0.75449	-0.5778	-0.83828	-1.0291	0.862528	1.0676	-0.90099	-1.0145	-0.83971	-0.5649	-1.19726	-0.7984	-1.25463	-1.14242	-2.00474	-1.45799
			BCAR1	-0.15864	-0.1568	-0.01024	1.913	0.393996	0.4114	0.635008	0.46884	2.21215	2.71853	1.9715	2.01293	1.39827	1.61636	2.45039	2.40054
			BMP2	-0.02111	-0.3022	0.493109	0.5936	-0.52834	-0.066	-0.01501	-0.1156	-0.22902	0.06626	-0.46955	-0.5756	0.072693	-0.10936	-0.18838	-0.28104
			CBLL1	-0.05134	0.25338	-0.51973	-0.4247	-0.44621	-0.86	-1.02293	-0.737	0.186971	0.38847	-0.07187	-0.0514	-0.10305	-0.25326	0.050932	0.255803
			CCAR1	0.360587	0.56949	-0.42787	-0.4403	0.192881	-0.171	-1.42044	-2.0174	0.360932	0.44679	0.158483	0.06901	-0.21396	-0.24982	0.172517	-0.05739
			CCL11	0.526815	-0.074	1.10798	0.5878	0.27524	0.3907	0.749205	-0.4189	-0.21772	0.41359	-2.54395	-2.699	-2.08368	-1.01742	-1.09902	-0.23616
			CCL24	-0.19405	0.2558	-0.43187	-0.5064	0.02783	-0.18	0.159765	0.06901	0.236583	0.47923	0.042254	-0.0087	-0.09463	-0.24811	0.449433	0.423309
			CCL26	1.16303	2.04579	0.340468	0.2726	-0.13161	-0.44	0.645161	-0.0262	-0.08532	-0.0908	-0.74568	-0.8135	0.056139	-0.01742	-0.20625	0.063503
			CCL3	0.279052	0.774	0.133617	0.2054	-0.22689	-0.274	0.098321	0.10969	2.21082	2.49442	1.70441	1.69777	3.02259	2.77336	4.45737	4.1614
			CCL5	1.5309	1.86315	-0.37206	-0.2775	-0.7941	-1.29	0.539704	0.10836	1.25489	1.47664	0.961502	0.92979	0.494489	0.235114	0.936423	0.630405
			CCL7	0.635427	-0.2951	0.585252	0.5568	-0.81222	-0.5	-0.02136	0.10969	-2.60482	-2.4344	-3.71835	-3.3364	-2.38945	-1.9105	-3.78681	-3.77596
			CCR1	1.01854	1.53306	-1.69149	-1.6038	0.138944	0.3962	0.340293	-0.077	-0.88965	-0.5606	1.62177	0.12697	0.242439	0.197865	0.300297	0.352759
			CD274	-0.00788	-0.2828	0.700231	0.6022	-0.64033	-1.158	0.297788	-0.2969	1.32028	1.57434	0.556198	0.65627	-0.77933	-0.6416	0.924491	0.662661
			CDH13	0.398253	-0.2193	0.488699	0.5724	0.74937	2.1994	0.153746	0.33113	-0.00735	0.2228	0.110856	0.2461	0.344974	0.066261	0.030798	-0.37333
			CEACAM6	0.042959	0.44042	-0.53346	-0.6171	0.261771	-0.082	0.061501	0.01863	0.168349	0.14405	0.152611	0.21164	0.190748	0.194087	0.389124	0.339137
			CGA	1.22683	1.79452	-0.02222	1.0909	-0.24922	-0.517	0.359869	-0.7322	1.00111	1.21164	0.931808	0.65352	-0.09807	-0.10936	0.829329	0.128293
			CIB1	0.214141	0.55189	-0.41882	-0.4189	0.247943	-0.114	0.062969	-0.0544	0.291925	0.51803	0.357187	0.33342	0.205743	-0.02034	0.094455	0.092207
			COL18A1	0.071217	0.31615	-0.63482	-0.7959	0.345274	0	0.805309	0.28096	0.145788	0.36289	-0.01482	0.09085	-0.33188	-0.34373	-0.05865	-0.23447
			COL1A1	0.105252	0.3774	-0.09236	-0.1714	1.61578	1.4998	-0.69126	-1.6082	-0.32955	-0.1943	-0.21831	-0.255	-0.64962	-0.57777	-0.92465	-0.97994
			CORO1A	-0.03084	0.1375	-0.20992	0	-0.13227	-0.754	-0.55948	-0.6193	0.101072	0.3173	0.52779	0.08678	-0.31602	-1.662	0.286485	0.025738
			CPEB1	0.057431	-0.2828	-0.15945	-0.5756	1.1933	1.0489	-0.87635	-1.2758	-0.2273	-0.0619	-0.9347	-0.852	0.004772	-0.12343	-0.66608	-0.54793
			CPNE3	-0.18715	-0.0087	-0.69316	-0.486	-0.16887	-0.458	0.126552	0.10568	0.019857	0.338	-0.24117	-0.1844	-0.11721	-0.1488	-0.18496	-0.08009
			CSF1	-0.61339	-0.1125	-0.19955	0.4916	0.284257	-0.264	-0.01594	0.0635	0.421691	0.82863	-0.169	-0.2828	0.281052	0.204141	0.415596	0.172488
			CSF1R	-0.88909	-0.3677	-0.60414	-0.8863	0.79118	0.4936	0.979896	2.15866	-0.63235	-0.5374	-0.52728	-0.4982	-0.67798	-0.79837	-1.05224	-1.22769
			CTSH	-0.6157	-0.2898	-0.49823	-0.4501	0.348578	0.0328	0.2869	0.28333	0.202274	0.32308	0.937515	0.78743	-0.1261	-0.36216	0.181661	0.020058
			CXCL16	-0.14798	0.08134	-0.39276	-0.3255	-0.24128	-0.651	-0.60169	-0.3548	0.137937	0.65076	1.13304	1.70044	1.61247	2.25972	0.930618	0.922959
			CYR61	2.02692	2.14143	-0.59336	-0.7588	0.047332	-0.342	1.35914	4.13816	1.42851	1.74114	0.639934	0.56169	0.259673	0.404903	1.30911	1.26424
			DAB2	-0.01549	-0.2881	0.608791	0.5743	-0.26615	-0.519	-0.75991	-1.0233	0.945677	1.09828	0.693179	0.61636	0.530184	0.498761	0.393037	0.302173
			DAPK3	0.3922	0.98185	-0.6569	-0.9771	0.394699	-0.252	1.00779	0.81394	0.56721	0.46362	1.20733	1.31325	0.152771	-0.19429	0.766901	0.565597
			DDRGK1	-0.22779	-0.0262	-0.37048	-0.3111	-0.0646	-0.309	1.45406	0.17121	0.059572	0.17505	-0.41669	-0.4422	-0.41283	-0.60165	-0.57167	-0.699
			DIAPH1	0.052105	0.30451	-0.48364	-0.4679	-0.06951	-0.402	0.061392	-0.2584	0.198746	0.2916	0.196227	0.20664	-0.06828	-0.29159	-0.23344	-0.40736
			DRD1	0.154205	-0.125	0.510323	0.5917	0.035049	0.1097	-0.81763	-0.55	0.084549	0.02998	0.579199	2.12002	0.011008	-0.01742	0.468803	0.415759
			EDN1	1.28703	1.6017	-0.26243	-0.3771	0.102914	-0.37	0.364235	0.42761	0.395664	0.35952	0.528404	0.47197	0.283826	0.163499	0.208528	-0.0145
			EGFR	0.471378	0.90612	-1.20044	-1.1681	0.181273	-0.097	-0.00997	0.07176	0.494353	0.69688	0.382513	0.33113	0.540678	0.428678	1.07686	0.847997
			ELP3	0.099499	0.39944	-0.66593	-0.7037	-0.02915	-0.342	-0.04226	-0.3677	0.138358	0.38184	-0.36417	-0.1943	-0.19598	-0.23107	-0.24186	-0.28983
			EPHA1	-0.3071	0.02857	-0.37094	-1.2481	1.81198	0.3595	0.913288	2.09221	0.253524	-0.0544	0.324422	1.0635	0.401225	0.23634	0.465458	0.279768
			F10	0.574123	0.02432	1.06738	0.5811	-0.00699	-0.019	0.135718	0.3505	-0.12414	0.06901	0.433258	0.48852	0.253263	0.09356	0.533104	0.319618
			F2R	0.701679	1.04963	0.519648	0.6022	-0.27035	0.5529	0.539171	2.3048	-0.02348	0.22527	0.794449	0.80488	0.953524	1.03984	-0.8303	-0.91866
			F2RL1	0.210794	0.48233	-0.26892	-0.2775	0.435464	0.103	0.042422	-0.0116	-0.54189	0.16479	-0.11148	0.16221	-1.1921	-0.55639	-1.74948	-1.92687
			F3	0.300717	0.57046	-1.04082	-1.0087	1.94204	1.5878	0.02257	0.22157	0.997535	1.168	1.34673	1.45049	1.84697	1.52155	2.95401	2.59264
			F7	-0.69164	-0.4699	0.3154	-0.3346	-0.105	-0.941	-0.44852	-0.776	-0.20523	-0.2328	0.191583	0.20539	0.294896	0.104337	0.507267	1.07793
			FAM110C	0.473879	0.61164	-0.48407	-0.417	0.723727	0.6003	1.12977	2.68863	0.843818	-0.0589	1.57545	1.90843	0.500151	0.719841	1.63134	1.81188
			FAM83H	-0.4874	-0.2671	-0.72836	-0.8211	-0.3682	-0.673	0.276716	-0.3529	0.19061	0.38405	-0.37463	-0.1617	0.376792	-0.08467	-0.08988	-0.06492
			FAM89B	-0.67003	-0.3808	-0.70666	-0.8365	0.040407	-0.366	-0.2048	-0.3183	-0.02511	0.19912	0.116552	0.11237	-0.38765	-0.59946	-0.09845	0.001442
			FER	2.27458	1.94411	-0.60627	-0.4112	0.103589	0.144	0.312204	-0.1714	-0.07182	0.25096	-0.5415	-0.6666	-0.48595	-0.50226	-0.20182	-0.44222
			FERMT3	-2.61466	-1.6038	0.635038	0.8568	0.306305	0.9664	0.312863	0.08406	0.58915	0.55189	0.037221	0.25942	0.298931	-0.31833	0.008071	0.935083
			FGF1	1.11886	0.58304	1.48146	0.5898	0.035626	-0.446	0.063103	-0.0233	-0.81261	-0.1584	-0.09938	-1.191	1.3846	2.12267	1.99533	3.81465
			FGFR1OP	0.270349	0.47716	-0.65153	-0.7884	0.773767	0.474	0.077186	0.17377	0.483479	0.67446	0.773186	0.70752	0.445312	0.397255	0.301585	0.073135
			FGR	-1.04043	-0.2447	-0.04438	-0.482	0.395835	0.0621	-1.36546	1.18015	0.641288	0.8504	0.47455	0.54696	-0.41423	-0.35292	0.096304	-0.03062
			FLT1	0.386861	0.02006	0.001059	-0.2758	0.612157	1.5341	0.113989	0.18142	1.38098	1.73249	0.809948	0.41468	1.04846	0.740712	2.78525	2.70066
			FOXF1	1.29988	-0.3147	-1.50324	1.06	0.589634	-0.139	0.842554	2.34653	0.584442	0.66175	0.628255	0.58592	-0.24714	-0.17299	-0.26275	-0.30579
			FSHB	-0.02724	-0.2951	0.503233	0.6022	0.103711	0.3951	0.090222	0.07998	0.27424	-0.0634	0.824726	2.15283	0.207665	0.27858	0.264117	0.283329
			GCNT2	-1.4713	-2.1844	0.49703	0.5936	0.43855	0.0468	0.118039	0.32193	0.36736	1.23573	0.77165	1.77357	0.478762	0.284514	0.284135	0.418999
			GPNMB	-0.21987	-0.016	-0.36632	-0.3752	0.27349	-0.014	-0.02297	-0.1665	0.262077	0.45418	0.635015	0.56949	0.031786	-0.05889	0.328959	0.24245
			GRB7	0.428476	0.77146	-0.0381	-0.1633	0.292684	-0.039	-0.24652	-0.2775	0.389689	0.8335	-0.16369	0.36625	1.78321	2.07963	-0.80008	-1.08314
			GTSE1	-0.13516	-0.0189	-0.29713	-0.1649	0.755173	2.2376	0.38707	1.54696	0.55514	0.29042	1.82927	1.88557	0.743831	0.311503	0.637056	0.696884
			HAS2	-2.24412	-3.2109	-2.07713	-2.4901	1.37661	0.2678	0.817916	0.59932	-0.69228	-0.2379	0.250025	0.23389	0.42021	0.345964	-0.14924	0.001442
			HBEGF	0.039464	0.69243	-0.36271	-0.5291	0.277417	0.0868	2.64151	2.38322	-0.98029	-0.7661	-1.03529	-1.0291	-0.83212	-0.90509	-1.2609	-0.16488
			HGF	0.012651	-0.1047	0.530441	0.6192	0.22344	0.9928	-0.94994	-1.0862	0.194847	0.63134	0.306466	0.33228	-0.38832	-0.34924	-0.23987	-0.23447
			HMCN2	0.340766	0.7941	0.343977	0.7286	1.13522	0.3874	-0.14919	-0.1234	0.209592	0.55483	0.797907	0.89763	-0.00791	-0.30045	1.22958	1.32077
			HRAS	0.295411	0.50894	-0.464	-0.456	-0.0463	-0.385	-0.17356	-0.3492	-0.16766	0.05242	0.147669	0.22033	-0.10982	-0.40163	-0.2871	-0.28104
			HSPA5	1.00539	1.24975	-0.43108	-0.5543	0.210737	-0.194	0.093989	0.06488	0.229714	0.419	-0.74798	-0.706	0.50492	0.374066	-0.3259	-0.36216
			IGF1	-1.1357	-0.9024	2.44321	3.2519	1.19382	-0.013	-6.27426	-6.6439	0.144017	0.30685	0.820596	0.56755	-0.36473	-0.61706	-0.11615	-0.2723
			IGF1R	0.084222	0.24975	-0.57682	-0.7155	0.179758	-0.292	0.289418	0.38184	0.25904	0.33228	0.662563	0.70487	-0.20967	-0.23786	0.175852	0.138814
			IKBKAP	-0.59086	-0.3328	-0.99206	-0.9971	-0.78055	-0.699	0.087013	0.09221	-0.32062	-0.4074	-0.68855	-0.5312	-0.11394	0.133564	-0.47088	0.597412
			IL1B	-0.96742	-2.3959	0.422253	0.3918	1.59879	3.3182	-2.37055	-2.2243	0.110772	0.46048	-1.52801	-1.486	0.037006	0.062122	-0.4384	-0.40736
			ILK	-0.18807	0.08678	-0.65952	-0.8009	0.469787	0.0072	-0.2665	-0.4442	0.235968	0.37962	0.522388	0.45733	-0.25572	-0.38458	0.1406	0.107018
			INS	-0.15092	0.50284	-0.619	-0.9602	0.406398	0.184	0.202381	2.04299	0.438918	0.47508	0.055603	-0.0014	0.610029	-0.22263	-1.00254	-1.59946
			INSM1	-0.68798	-0.6597	1.4409	0.5869	-2.44142	-2.231	2.07731	0.14535	1.67553	-0.0145	0.753564	0.2558	2.14785	5.91107	1.64325	4.10098
			INSR	0.130965	0.30918	-0.5976	-0.725	0.662211	0.0229	-0.32007	-0.7637	0.517685	0.61636	0.424795	0.32654	-0.00792	-0.12186	0.245905	0.195348
			IRS2	0.305666	0.46258	-0.44215	-0.606	-0.90427	-1.427	-2.06114	-1.5951	0.648993	0.71017	0.816161	0.71896	0.309876	0.204141	0.964181	0.60027
			ITGA5	0.596693	0.76893	-0.56413	-0.9602	0.757789	0.1966	-0.29051	0.26784	0.701685	0.90689	1.11902	1.04684	0.281864	0.116365	1.15008	1.0115
			ITGA6	0.349057	0.52005	-0.84447	-1.0262	-1.09548	-1.333	0.1947	0.31499	0.086435	0.23389	-0.48366	-0.8757	-0.34263	-0.32735	1.25458	0.611645
			ITGAV	-0.50016	-0.2636	-0.76558	-0.7909	0.221262	-0.155	2.94136	2.67987	0.125509	0.4049	-0.19634	-0.1926	-0.0705	-0.19595	-0.30252	-0.30757
			JAK2	-0.28193	-0.9942	-0.53031	-0.3129	-0.02519	-0.48	0.388949	0.48027	0.168686	0.36065	-0.2874	-0.2602	-0.30842	-0.12186	-0.6157	-0.6416
			KDR	0.722861	-0.3201	0.867229	2.5428	2.44527	0.9855	-0.37153	-0.8262	-1.53392	-1.3696	2.27856	3.5852	-1.27268	-2.37333	0.798269	0.312665
			KIT	2.28904	4.54269	0.147829	0.5079	-3.12534	-2.599	-2.12029	-3.071	0.160489	0.14535	0.26609	0.65076	1.28259	0.217851	0.40498	0.377401
			LAMB1	-0.16886	0.10568	0.235029	1.8484	0.290991	-0.05	0.099311	0.12565	0.171183	0.40272	0.422692	0.37851	-0.18465	-0.29159	0.141021	0.012926
			LAMC2	0.441141	0.94411	0.603098	-0.4344	0.289819	-0.248	0.0973	0.09626	0.447186	0.77062	1.14826	0.34483	-0.14258	-0.77843	-0.09656	0.089498
			LEF1	-0.2004	-0.0801	-0.67614	-0.5479	-1.06948	-1.474	-0.42495	-0.9296	0.046523	-0.0189	0.200494	0.31615	0.246856	0.215368	0.367104	0.763836
			LGR6	-0.02665	0.22404	-0.33648	-0.0484	-2.63062	-3.035	-0.32067	-0.221	0.043303	0.56852	-0.05488	0.95382	0.925106	0.126973	-0.72178	-1.1047
			LRRC15	-0.007	-0.2863	-0.48667	-0.6897	-0.94762	-1.255	-0.00935	-0.0336	0.013145	0.14012	0.322892	0.4678	-0.43452	-0.71786	0.202954	0.14274
			LYN	0.455057	0.88518	-0.34686	-0.2828	-0.3959	-0.876	0.522912	0.04404	-0.11075	0.10434	0.300568	0.30685	-0.45216	-0.49411	-0.91128	-0.3419
			MAPK1	-0.06969	0.1375	-0.56953	-0.6038	-0.4511	-0.902	-0.56881	-1.0233	0.345984	0.49774	0.668666	0.65901	0.4243	0.222805	0.529904	0.275007
			MAPRE1	0.432699	0.67356	-0.22542	-0.1714	-0.38057	-0.683	-0.18078	-1.152	0.232355	0.46676	0.310436	0.33571	-0.16987	-0.31294	-0.0897	-0.10625
			MCAM	-0.36049	-0.1584	-0.5578	-0.7298	-0.29466	-0.478	0.553534	0.47093	0.146246	0.4351	-0.30207	-0.3292	0.230954	-0.02767	-0.40474	0.0229
			MIEN1	-0.10947	0.23634	-0.30413	-0.3058	0.111598	-0.245	-0.87123	-1.2042	-0.25832	-0.1078	-0.37652	-0.4266	-0.7383	-0.79586	-0.75866	-0.78091
			MMP14	0.594658	0.56169	0.134989	0.1596	0.506899	4.5672	-2.92555	-3.3511	1.29838	1.46258	0.491933	0.57628	0.113099	0.227741	0.392208	0.282143
			MMP9	-0.35458	-0.0116	-0.63493	-0.5951	-0.05173	-0.427	-0.12405	-0.2176	0.335551	0.49774	0.455555	0.48027	0.120535	-0.03357	0.418298	0.367371
			MYADM	0.913476	1.20163	-0.46982	-0.6193	-0.32738	-0.706	0.098396	0.301	0.261777	0.39616	1.00877	1.05033	0.826094	0.60502	1.0531	1.00791
			MYLK	-1.23309	-1.2413	1.12756	0.6182	0.130051	0.3369	-0.44663	0.30451	0.387416	1.4631	0.62083	0.6173	0.279189	0.185232	0.784914	0.369606
			MYO1C	0.163224	0.41359	-0.35369	-0.304	0.283176	-0.035	-0.18069	-0.5951	0.458501	0.59837	0.18283	0.19409	0.570357	0.421156	0.325204	0.377401
			MYOC	0.033715	-0.0029	0.52106	0.6041	0.108551	0.3852	0.220317	0.14405	0.153286	0.38626	1.52085	2.00216	-0.3042	-0.30401	-0.11027	-0.29159
			NOTCH1	-0.79425	-0.7539	0.517687	-1.8997	-0.43776	-1.989	0.080337	0.17632	1.26202	0.00288	0.246038	0.33342	1.03914	0.243669	1.09691	0.27739
			NTF3	0.480052	0.6581	1.35621	1.3685	-0.06367	0.2129	0.344194	1.32308	0.445556	0.76638	0.752607	0.73292	-0.06912	-0.12658	0.519569	0.335712
			NTRK3	-0.04803	-0.5543	0.562967	0.5821	-0.14983	0.1532	0.20196	0.47405	1.36513	3.57459	-0.65218	-0.9686	0.441087	0.465713	0.435393	0.038436
			NUMB	-0.00804	-0.2969	0.488578	0.5821	0.069601	0.3584	0.708903	-0.0514	-1.58489	-1.6126	0.169337	0.06626	-0.41281	-0.51664	-0.85619	-0.29159
			ONECUT1	-1.03363	-0.8997	-0.41887	-0.6215	-0.07175	0.2179	0.638709	0.89918	0.694989	0.99567	0.91211	0.46989	0.447697	0.297485	-0.2206	-0.06794
			ONECUT2	-0.3427	-0.3696	-0.54129	-1.1329	-5.49562	-5.442	0.072029	-0.0014	0.622535	1.30801	0.363603	0.8922	-0.99951	-0.35107	-1.19133	-1.12973
			PAK1	1.14057	0.62761	-0.14919	-0.0014	-0.19481	0.0072	0.134913	1.99422	0.494577	0.75104	-0.44683	-0.5973	-0.34029	-0.7539	0.024085	0.289244
			PDCD10	0.302677	0.56267	-0.49938	-0.3437	-0.18748	-0.44	-0.03989	-0.4131	0.090285	0.30801	0.382889	0.41034	0.416561	0.166073	0.332504	0.094912
			PDGFA	-0.26886	-0.0203	-1.04709	-1.1779	-1.85716	-2.419	1.07918	2.78199	-0.00391	0.21785	-0.22826	-0.2723	-0.43804	-0.36401	-1.01192	-1.12658
			PDGFB	-0.07144	0.34483	-0.56714	-0.8059	0.320449	-0.099	0.068614	0.29866	0.034971	0.21909	-0.52166	-0.8599	-0.62478	-1.77103	0.36497	0.742437
			PDGFC	0.849738	1.19661	-0.56406	-1.1456	-0.1929	-0.211	0.184326	0.15963	-0.28284	0	0.161564	0.14926	-0.27618	-0.38836	-0.31055	-0.23786
			PDGFD	0.195241	-0.1376	0.645333	0.6126	1.0843	0.0272	0.251999	-0.0306	-0.647	-0.3771	0.312497	0.60502	-0.04915	-0.41696	0.287716	-0.1156
			PDGFRA	0.014223	-0.1187	0.493602	0.5782	-0.90318	-0.773	-0.43405	-0.9462	-0.30526	0.02857	-0.82474	-0.8262	-1.10729	-0.92413	-0.87845	-0.82368
			PDGFRB	-1.99543	-2.2863	0.685651	0.5568	0.368305	0.2141	0.051289	0.36065	-0.21571	-0.0923	-0.36193	-0.3921	-0.84879	-0.76121	-0.60124	-0.74662
			PDPN	-0.01217	-0.2881	0.476522	0.5734	0.087907	0.3752	0.052365	0.03844	0.092141	0.24245	-0.4154	-0.4383	-0.25865	-0.22095	-0.24244	-0.25154
			PIK3CD	-1.09986	-1.4305	-0.83064	-1.7084	-0.24133	-0.462	0.532736	0.15704	0.088115	0.27858	-0.25439	-0.3997	0.086967	0.03984	0.001563	0.16221
			PIK3R1	-0.90016	-0.7834	-0.46343	-0.5125	-0.37636	-0.701	-1.03979	-1.5437	-0.76547	-0.5929	-0.52042	-0.6597	-0.73916	-0.65745	-1.15888	-0.9885
			PLAU	0.338584	0.87657	-0.55842	-0.6394	-0.24641	-0.749	-1.7036	1.25641	-0.29177	-0.1779	-1.01735	-0.9828	-0.60309	-0.70604	-1.48141	-1.49818
			PODXL	-0.38003	-0.1172	-1.00001	-1.1203	-0.2013	-0.533	0.094992	0.07724	0.585223	0.71282	1.15783	1.18142	0.030369	0.09356	0.248282	0.136191
			PREX1	-0.33952	-0.1894	-0.54182	-0.5043	-0.22078	-0.542	0.175864	0.07176	-0.43082	-0.2828	-1.56947	-1.5778	-1.30968	-1.47393	0.003099	0.868687
			PRKCA	-0.35766	-0.0425	-0.88608	-1.152	0.511102	0.0704	-0.24005	-0.706	-0.39489	-0.2379	-0.33195	-0.4461	-0.80649	-0.78339	-0.53383	-0.70604
			PTK2	0.011645	0.14666	-0.44703	-0.46	-0.18488	-0.61	1.07519	-0.0262	0.075621	0.2302	0.092319	0.00576	-0.17219	-0.27056	-0.27288	-0.34556
			PTK2B	-0.85674	-0.6259	-0.72147	-0.737	-0.38003	-0.706	-0.48355	0.05381	0.754995	1.00504	-0.15201	0.00432	0.5581	0.547943	0.362751	0.100305
			PTP4A1	0.613479	0.848	-0.29782	-0.1959	-0.20397	-0.578	0.121804	-0.281	0.367861	0.4957	1.49673	1.54547	0.56965	0.324235	1.03904	0.773996
			RDX	0.311976	0.8496	-0.67618	-0.6148	-0.23156	-0.531	-2.83669	-2.8365	0.240396	0.33457	-0.07813	-0.125	-0.4601	-0.47794	-0.07432	-0.18442
			RET	-0.57698	-0.5002	-1.14262	-1.221	-0.54644	-0.264	0.107349	0.28924	-0.03393	-0.1062	-0.2977	0.0115	0.235854	0.240009	0.162577	-0.1976
			RHOD	-0.54072	-0.3474	-0.41653	-0.4344	-0.03838	0.0496	-0.9616	-0.6215	-0.21754	-0.0203	-0.56007	-0.3846	-0.70616	-0.77843	-0.89058	-0.78588
			ROR2	-0.02089	-0.2328	-0.4547	-0.456	-0.07121	0.2016	0.201027	0.38294	0.580432	0.75275	0.466158	0.38184	-0.37999	-0.40545	-0.02724	-0.1078
			RRAS2	0.196311	0.36401	-0.52643	-0.5479	-0.3722	-0.744	-0.14346	-0.1617	0.372494	0.64155	-0.24505	-0.3111	-0.07097	-0.21927	-0.20252	-0.15682
			RUFY3	0.670522	1.11036	-0.17893	-0.3255	-0.21994	-1.111	0.075377	-0.0908	-0.10903	0.45733	-0.42941	-0.685	-0.10343	-0.24469	-0.50867	-0.39593
			S1PR1	0.596449	-0.1329	0.509765	0.5878	0.597262	0.4436	-0.50737	-0.5628	-0.51317	-0.3959	-0.74516	-1.2142	-3.27078	-2.79586	-1.80766	-0.6827
			SDCBP	0.098061	0.32998	-0.24123	-0.2934	-0.22121	-0.578	0.334372	0.09085	0.323585	0.54003	0.445202	0.39177	0.554217	0.304511	0.251989	-0.08314
			SEMA4D	-0.25453	0.33571	-0.73251	-1.1047	-1.80883	-2.184	0.194434	0.20038	0.464437	0.67987	0.496821	0.46362	0.241815	0.284514	0.339073	0.449957
			SERPINB3	-0.02261	-0.2863	0.70729	1.6489	-1.46219	-2.12	0.44248	0.34823	1.18014	1.53506	-0.20003	-0.255	1.67913	1.37518	0.709708	1.78827
			SMAD3	-0.07871	0.12168	-0.55766	-0.6148	0.310256	-0.152	0.765287	-0.0679	-0.04536	-0.0029	0.20961	0.15186	-0.32387	-0.4344	-0.37533	-0.39403
			SNAI1	0.113872	0.10836	-0.52054	-0.5291	-0.33866	-0.844	-0.3194	-0.035	0.647767	0.71984	1.19952	1.3978	0.471099	0.199123	0.088736	0.044044
			SNAI2	1.12226	1.97636	-0.04234	0.0186	0.714231	0.3265	0.141946	0.12829	-0.39619	-0.3237	-0.32867	-0.2142	0.466321	0.317304	-0.03229	0.051024
			SOD2	0.284443	0.51602	-0.28578	-0.1746	-0.8538	-1.3	-0.37954	-0.6349	0.344897	0.60407	-0.07505	-0.071	0.186223	0.175045	-0.04552	-0.10005
			SPAG9	0.402303	0.64432	-0.56723	-0.6082	-0.04194	-0.434	-0.54437	-1.4228	1.07914	1.26664	0.964514	0.9138	1.02749	0.846393	1.19283	0.917623
			SPHK1	-0.13053	0.17632	-0.26457	-0.3978	-0.02674	-0.267	0.261802	0.37072	0.593738	0.77653	0.560437	0.52907	-0.07172	-0.28983	0.329755	0.340277
			SPRY2	0.009908	0.47093	-0.81294	-1.4344	-0.33516	-0.754	0.358666	-1.1424	0.950202	1.26063	0.959951	0.88908	0.784876	0.811471	1.03468	0.997834
			STX4	-0.30583	0.01578	-0.54168	-0.5543	-0.17044	-0.521	0.195712	0.16864	0.500944	0.57531	0.310112	0.32423	0.240684	0.063503	0.173154	0.189034
			SUN2	-0.18008	-0.0029	-0.82116	-1.2447	-0.00465	-0.223	0.103041	0.1137	0.228277	0.46989	-0.23559	-0.191	-0.22119	-0.63711	0.05071	0.559737
			SYNE2	0.343461	0.37518	-0.11471	0.2029	-0.17615	-0.411	0.066567	0.33457	2.47444	3.03721	1.3497	0.98404	2.12557	2.43323	1.08236	1.26003
			TDGF1	0.197168	0.32193	0.879108	0.9486	0.539898	-0.001	0.193034	0.09491	1.58029	1.77315	0.254951	-0.2706	-0.11527	-0.61043	1.651	1.74803
			TGFB1	-0.33752	0.15316	-0.69342	-0.881	1.48482	2.8797	0.444278	-0.0469	0.340562	0.39726	0.33613	0.338	-0.35731	-0.49005	-0.20257	-0.21759
			TGFBR1	-1.01226	-0.737	-0.49625	0.0384	0.97941	0.4415	0.134879	0.3584	0.261671	0.48027	0.940325	0.9115	0.417793	0.453122	0.317317	0.284514
			THBS1	-0.28533	0.05797	-0.36879	-0.3165	-0.01365	-0.446	-0.07358	0.08678	0.159419	0.67084	-0.7452	-0.7563	0.398496	0.49774	0.017384	0.077243
			TIAM1	-0.24226	-0.038	-0.63125	-0.7934	-0.21897	-0.639	-0.25904	-0.6804	0.536223	0.809	0.853219	0.7277	-0.17515	-0.20756	1.29374	1.16543
			TMSB15B	0.741643	0	-0.53822	-0.6439	0.204085	0.3629	0.109408	0.19535	-0.12729	0.19787	-0.57033	-0.4779	-0.64072	-0.56277	-0.37483	-0.27404
			TNFAIP6	0.58062	1.09828	1.56194	0.583	0.579562	0.4436	-0.52965	-0.9324	-0.31916	-0.1345	-1.38812	-1.4266	-0.09816	-0.25498	-0.69094	-0.70134
			TRIM32	-0.20449	0.04824	0.042859	-0.9269	0.204657	-0.589	-0.25793	-0.3401	-0.50383	-0.2026	-0.90136	-1.0233	-1.25528	-1.17137	-1.16772	-1.11092
			TRIP6	-0.06562	0.16607	-0.76903	-0.6666	0.05113	-0.317	-0.02987	-0.152	-0.11349	0.02857	-0.17967	-0.0985	-0.33908	-0.44026	-0.52189	-0.48803
			VEGFA	0.642364	0.976	-0.50295	-0.5649	1.25812	0.9456	0.162232	0.01578	0.448048	0.81065	1.49246	1.57918	1.22378	1.06764	1.74501	1.4489
			VIL1	-0.01018	-0.2987	0.867031	0.5772	0.079857	0.3651	0.368079	-0.0634	0.133164	0.02857	0.044944	0.09221	0.190434	0.222805	0.249802	0.284514
			WNT11	-0.04406	0.11902	-0.16176	1.3918	-1.54457	-1.269	0.829632	0.10568	0.072752	0.24489	0.495644	0.543	0.380014	-0.4112	-0.61066	-0.2059
			WNT5B	-1.35262	-1.9379	0.472968	0.5588	-0.72966	-0.409	0.109942	0.31615	0.037554	0.25096	-0.32106	-0.3094	-0.53888	-0.68501	-1.07726	-1.03801
			XBP1	-0.38393	-0.0087	-0.66692	-0.6712	0.126619	-0.149	-0.07872	0.0552	0.226252	0.42116	0.344101	0.39506	0.273702	0.100305	-0.01678	-0.04543
			ZNF268	-0.76302	-0.8943	-0.51184	-1.2042	-1.51494	-2.419	1.15952	1.14535	0.154314	0.8984	-0.69059	-0.4481	-0.29064	1.08406	-1.39957	-1.88364
			ZNF304	-0.35949	-0.0233	-0.59888	-1.4422	-0.52634	-0.93	0.048617	0.03984	0.206628	0.50691	0.185867	-0.0499	-0.24549	-0.5043	0.015339	-0.24811
			ZNF703	-1.16906	0.08542	-1.1019	-1.454	0.107317	0.4038	-0.03222	-0.0529	0.95928	0.02715	0.748713	1.60644	0.073897	0.271426	0.055226	0.692427
		Glycolysis
				BT-474		MCF7		SK-BR-3		MDA-MB-231		CAF1		CAF2		CAF3		CAF4
			Gene symbol	Avg	0.773 kPa	Avg	0.773 kPa	Avg	0.773 kPa	Avg	0.773 kPa	Avg	0.773 kPa	Avg	0.773 kPa	Avg	0.773 kPa	Avg	0.773 kPa
			ALDOA	0.409	0.545	-0.446	-0.5374	0.6219	0.2437	1.0361	0.9561	0.3538	0.55287	0.9367	0.86948	0.2777	0.100305	0.5298	0.493647
			ALDOB	0.1513	0.1622	0.8037	0.5685	0.1101	0.3818	2.0624	1.4761	0.194	0.00288	1.1006	1.52256	0.1628	-0.12029	0.9106	1.6262
			ALDOC	0.7518	0.992	-0.487	-0.5585	0.2551	-0.094	0.1923	0.2302	0.5796	0.926	1.2028	1.20477	0.4292	0.115033	1.1207	1.15186
			ENO1	0.5636	0.5627	-0.607	-0.6171	0.1409	-0.157	0.4352	-0.042	0.0217	0.32884	1.0662	1.1447	0.328	0.112367	0.5385	0.50284
			ENO2	0.3004	0.648	-0.717	-0.8573	0.1059	0.3907	0.0982	-0.028	1.1721	1.46153	2.6443	2.59192	1.0528	0.910733	2.5066	2.22095
			ENO3	-0.288	-0.16	-0.329	-0.5064	0.05	-0.317	-0.242	-0.45	0.61	0.82456	0.073	0.0552	-0.423	-0.12343	0.1417	-0.00144
			GAPDH	0.5768	0.6313	-0.36	-0.4266	0.5933	0.2654	0.6446	0.1217	0.2942	0.4957	0.7965	0.83107	0.4836	0.202888	0.925	0.851199
			GAPDHS	0.0739	-0.278	0.7109	0.5568	-0.096	0.2228	1.0311	0.2485	0.0723	-0.0439	0.8071	0.33228	1.2195	3.7405	0.2977	0.410341
			GCK	-0.456	-0.056	-1.566	-1.1078	0.3621	-1.02	0.8546	0.33	0.1406	0.51299	0.5862	0.79494	-0.093	-0.28983	0.0292	0.09356
			GPI	0.6466	0.7545	-0.887	-0.9187	0.4325	0.1454	-1.97	-2.336	0.3576	0.40708	0.6799	0.7277	0.4886	0.380729	0.4776	0.292782
			HK1	0.2913	0.3369	-0.633	-0.7784	1.211	0.9553	0.1191	0.3219	0.1786	0.32077	0.5002	0.47197	0.2031	0.004322	0.4862	0.565597
			HK2	0.6625	0.9169	-0.545	-0.6484	0.8591	0.5666	0.0951	0.069	1.0574	1.18142	2.2642	2.31092	1.3383	1.03844	2.0707	1.6951
			HK3	-1.324	-1.591	0.4903	0.5821	0.264	0.3528	0.2985	0.0129	0.0921	-0.035	-0.682	-0.5907	0.4552	0.260628	0.283	0.386259
			PFKFB1	-0.036	-0.288	-0.199	-0.1094	-0.525	-1.102	0.2339	0.4436	1.0052	1.50741	1.7482	0.42438	-1.437	0.205393	-0.62	-0.86512
			PFKFB2	-0.527	-0.279	-0.3	-0.4131	-1.919	-2.184	0.4243	0.3103	-0.545	-0.6259	-0.449	-1.2653	-0.001	-0.58857	0.2642	0.449957
			PFKFB3	0.5663	0.669	-0.553	-0.737	0.6702	0.4049	0.0047	-0.831	1.0584	1.41088	2.4904	2.55949	1.0283	0.738119	1.7958	1.90651
			PFKFB4	0.3222	0.6069	-0.778	-0.9324	0.621	0.2654	0.7353	1.4027	-0.132	-0.041	1.1522	1.16607	0.3781	0.200379	1.5731	1.17185
			PFKL	-0.196	-0.315	-0.544	-0.7515	-0.052	-0.542	1.1436	0.8007	0.4544	0.53207	0.4922	0.82049	-0.374	-0.72023	0.9602	0.735522
			PFKM	-0.262	-0.214	-0.474	-0.3752	-0.044	-0.267	0.0224	-0.032	-0.326	-0.0786	-0.859	-0.9078	-0.702	-0.77843	-0.873	-0.92961
			PFKP	0.4572	0.5059	-0.6	-0.7131	0.391	0.0356	0.1417	-0.26	0.2315	0.45838	1.3798	1.38681	0.5274	0.299831	1.2066	1.20351
			PGAM1	0.3629	0.3208	-0.552	-0.5228	0.3717	0.1725	0.159	0.0704	0.0512	0.33113	0.9333	0.94935	0.3255	-0.01159	0.1901	0.316146
			PGAM2	-0.123	-0.109	-0.312	-0.1681	-1.422	-2.252	1.5532	1.3533	0.8064	0.976	0.1242	-1.0174	-0.237	-0.9105	0.1702	0.200379
			PGK1	0.7423	0.7146	-0.582	-0.5929	0.817	0.5221	1.713	1.3994	0.3705	0.67897	1.7051	1.73898	0.6547	0.491597	1.2863	1.24428
			PGM2L1	-0.173	0.2376	-0.338	-0.7909	0.1734	-0.595	-0.56	-0.676	-0.477	-0.2775	-0.27	-0.3456	-0.956	-0.9686	-0.72	-0.72499
			PKLR	-0.206	0.1097	-0.162	-0.8009	0.3066	0.1454	-1.006	-1.329	-0.021	0.26903	-0.016	0.24489	-0.332	-0.3474	0.4472	0.712816
			TPI1	0.2143	0.2228	-0.427	-0.4208	0.0422	-0.194	1.2958	1.2016	0.146	0.34937	0.8691	0.89608	0.0836	-0.17951	0.4266	0.434028

## Sheet: 5.Figure 3B
	Figure 3B
			BT-474	MCF7	SK-BR-3	MDA-MB-231	CAF1	CAF2	CAF3	CAF4
	Homophilic cell adhesion		-1.43296	-0.131244	-0.280108	-1	2.1375	0.137504	-1.16993	0
	Regulation of Cell Migration	Negative	0.652077	-1.45066	-0.906891	-1.19264	2.73697	0.415038	-2.58496	0.29956
		Positive	0.0703893	-1.07529	-0.621488	-0.716207	2	1	-0.473931	0.0506261
	Glycolysis		1.80736	-2.58496	0	1.22239	2.80735	2.90689	1	1.87447

## Sheet: 6.Figure 4A
	Figure 4A
		BT-474					MCF7					SK-BR-3					MDA-MB-231					CAF1					CAF2					CAF3					CAF4
		0.386 kPa	0.773 kPa	1.546 kPa	3.886 kPa	7.732 kpa	0.386 kPa	0.773 kPa	1.546 kPa	3.886 kPa	7.732 kpa	0.386 kPa	0.773 kPa	1.546 kPa	3.886 kPa	7.732 kpa	0.386 kPa	0.773 kPa	1.546 kPa	3.886 kPa	7.732 kpa	0.386 kPa	0.773 kPa	1.546 kPa	3.886 kPa	7.732 kpa	0.386 kPa	0.773 kPa	1.546 kPa	3.886 kPa	7.732 kpa	0.386 kPa	0.773 kPa	1.546 kPa	3.886 kPa	7.732 kpa	0.386 kPa	0.773 kPa	1.546 kPa	3.886 kPa	7.732 kpa
	ALDOA	0.54498	0.784085	0.0313952	0.178874	0.505891	-0.56918	-0.537424	-0.150401	-0.37146	-0.603841	0.768078	0.243669	0.617298	0.687956	0.792439	1.21101	0.956057	0.919149	1.57143	0.52306	0.407081	0.552869	0.00432161	0.123004	0.681674	0.810649	0.869477	0.916859	1.1447	0.941858	0.341417	0.100305	0.438293	0.163499	0.344828	0.432959	0.493647	0.54201	0.491597	0.688852
	ALDOB	0.16221	0.109695	0.266637	0.328836	-0.110916	0.470927	0.568519	0.271426	2.08644	0.621056	-0.109359	0.381837	0.111031	0.123004	0.0440443	2.2135	1.47612	1.17121	1.99422	3.45707	0.410341	0.00288251	0.155749	0.326537	0.0745054	0.508936	1.52256	1.83633	0.75873	0.876566	-0.0619024	-0.120294	0.718088	0.54498	-0.26708	0.956057	1.62621	0.258217	0.21661	1.4957
	ALDOC	0.992043	1.09153	0.424385	0.520045	0.731183	-0.562772	-0.558517	-0.234465	-0.416962	-0.662004	0.552869	-0.093879	0.209141	0.334568	0.27262	-0.0954196	0.230203	0.0496308	0.570463	0.206643	0.423309	0.925999	0.225275	0.386259	0.937344	1.05797	1.20477	1.08746	1.40436	1.25942	0.379621	0.115033	0.633199	0.326537	0.691534	1.06281	1.15186	1.15251	1.04334	1.19283
	ENO1	0.56267	0.859174	0.359521	0.378512	0.658097	-0.710756	-0.617056	-0.411195	-0.492079	-0.805913	0.509949	-0.15682	0.16092	0.0607392	0.129613	1.10299	-0.0424568	0.191563	0.592636	0.331132	0.0496308	0.328836	-0.332789	-0.227692	0.290424	1.09288	1.1447	1.06419	1.07039	0.959028	0.217851	0.112367	0.520045	0.121679	0.668119	0.688852	0.50284	0.476122	0.395063	0.629473
	ENO2	0.648005	0.748461	-0.246395	-0.0573917	0.409255	-0.795859	-0.85726	-0.508403	-0.668868	-0.756331	-0.100051	0.390668	0.128293	0.0976108	0.0129262	-0.0908029	-0.027675	0.00863031	-0.011588	0.612588	0.789103	1.46153	0.550901	1.23634	1.82253	2.55336	2.59192	2.6248	2.87145	2.5799	0.97159	0.910733	1.08746	0.92372	1.37072	2.2228	2.22095	2.60336	2.61824	2.8677
	ENO3	-0.16004	-0.139236	-0.610433	-0.434403	-0.093879	-0.382702	-0.506353	-0.115597	-0.186065	-0.454032	0.111031	-0.316528	-0.0664274	0.210389	0.311503	-0.00144342	-0.450084	-0.296899	0.350497	-0.813499	0.87578	0.824564	0.464668	0.296311	0.588805	0.297485	0.0551957	-0.046921	0.347099	-0.288065	-0.169745	-0.123434	-0.438307	-0.456009	-0.926865	0.181421	-0.00144342	0.265437	-0.018878	0.282143
	GAPDH	0.631337	0.954569	0.305679	0.329985	0.662661	-0.456009	-0.426625	-0.109359	-0.260152	-0.547932	0.795767	0.265437	0.584963	0.630405	0.689746	1.40708	0.121679	0.237564	0.948601	0.507921	0.360645	0.495695	0.0313952	0.0313952	0.551885	0.705757	0.831067	0.711935	0.939603	0.794104	0.372952	0.202888	0.645241	0.422233	0.77484	0.702214	0.851199	1.01721	0.885184	1.16928
	GAPDHS	-0.277534	-0.291592	0.226509	0.311503	0.400538	0.473008	0.556797	1.46362	0.423309	0.637842	-0.325539	0.222805	-0.0816138	-0.100051	-0.1976	-0.0923402	0.248535	4.94967	-0.0232698	0.0731347	-0.101598	-0.0439433	0.154454	0.27262	0.0799754	0.144046	0.332278	3.17871	0.1137	0.266637	0.132248	3.7405	0.235114	0.902267	1.08746	0.163499	0.410341	0.324235	0.304511	0.285698
	GCK	-0.0558912	-0.0908029	-0.805913	-1.09542	-0.234465	-0.997117	-1.1078	-1.73216	-1.41889	-2.57347	0.945608	-1.02034	0.516015	0.547943	0.821302	0.92524	0.329985	0.361768	1.51854	1.1375	0.337996	0.512985	-0.215915	-0.24127	0.309176	0.393965	0.794936	0.589763	0.632268	0.520045	0.151859	-0.289827	0.0129262	-0.32916	-0.00868224	0.0426443	0.0935602	-0.0499049	-0.134477	0.194087
	GPI	0.75446	0.962734	0.210389	0.486457	0.818851	-1.09851	-0.91866	-0.625934	-0.668868	-1.12343	0.675364	0.145351	0.526069	0.343692	0.471968	-2.15843	-2.33643	-0.926865	-2.2723	-2.15843	0.459432	0.407081	0.045443	0.141433	0.734655	0.737254	0.727703	0.659925	0.847997	0.426533	0.533065	0.380729	0.572405	0.261832	0.695103	0.438293	0.292782	0.49057	0.471968	0.694212
	HK1	0.336855	0.587845	0.0299829	0.0551957	0.446786	-0.592919	-0.778432	-0.358454	-0.535332	-0.899695	1.44943	0.955313	1.26843	1.11303	1.26903	-0.086201	0.321928	0.077243	0.0524159	0.230203	0.445727	0.320773	-0.186065	-0.142417	0.455229	0.609755	0.471968	0.369606	0.679874	0.369606	0.390668	0.00432161	0.46048	-0.39973	0.559737	0.451013	0.565597	0.57628	0.339137	0.498761
	HK2	0.916859	0.933573	0.195348	0.492622	0.773996	-0.724993	-0.648372	-0.291592	-0.477944	-0.579922	1.09288	0.566572	0.852798	0.769772	1.01364	-0.0923402	0.0690147	0.0827026	0.175045	0.24123	0.889863	1.18142	0.512985	0.952334	1.75061	1.9953	2.31092	2.26634	2.38267	2.36597	1.02077	1.03844	1.30393	1.40108	1.92714	1.58111	1.6951	2.12135	2.26424	2.69176
	HK3	-1.59074	-1.58641	-1.05289	-0.968605	-1.41889	0.481299	0.582074	0.276199	0.449957	0.66175	-0.182786	0.352759	0.0468403	1.15769	-0.0543923	0.168642	0.0129262	1.29924	-0.0709665	0.0827026	-0.0877334	-0.0350469	0.163499	0.301002	0.119024	-0.571322	-0.590745	-0.878321	-0.671164	-0.696658	1.05242	0.260628	0.480265	0.378512	0.104337	0.146655	0.386259	0.321928	0.306846	0.253384
	PFKFB1	-0.288065	-0.298673	0.217851	0.326537	-0.137648	-0.209228	-0.109359	-0.411195	-0.237864	-0.0262051	0.112367	-1.1016	-0.771027	-0.592919	-0.274041	0.498761	0.443607	-0.205896	0.487486	-0.0543923	-0.112475	1.50741	0.964953	1.31208	1.35389	1.59359	0.424385	4.35783	0.164786	2.20038	-2.04692	0.205393	-1.43831	-1.78091	-2.12658	-1.14561	-0.865122	-0.982791	0.92524	-1.03209
	PFKFB2	-0.279284	-0.586406	-1.16812	-0.685014	0.0840643	-0.316528	-0.413115	0.0648829	-0.436354	-0.397828	-1.77103	-2.18442	-2.45799	-1.74662	-1.4344	1.48285	0.31034	-0.0306192	0.226509	0.132248	-0.42082	-0.625934	-1.23107	-0.749038	0.301002	0.0579701	-1.26534	0.180148	0.0071955	-1.22432	0.528071	-0.588574	-0.724993	-0.595097	1.37462	0.0114956	0.449957	0.259423	-0.318326	0.918386
	PFKFB3	0.669027	0.71721	0.27858	0.488515	0.678072	-0.567041	-0.736966	-0.498179	-0.334607	-0.630394	0.690641	0.404903	0.595504	0.733788	0.925999	-0.0320936	-0.831358	0.201634	0.619178	0.0662614	1.03562	1.41088	0.773152	0.841571	1.23082	2.2756	2.55949	2.33485	2.59837	2.68347	1.02857	0.738119	0.810649	1.36401	1.20038	1.3978	1.90651	1.71414	1.69109	2.26933
	PFKFB4	0.606916	0.632268	-0.0679388	0.0621217	0.377401	-0.932361	-0.932361	-0.492079	-0.643856	-0.888969	1.04264	0.265437	0.506907	0.603122	0.687061	1.82049	1.40272	0.158337	0.711935	-0.416962	0.041243	-0.0409718	-0.496142	-0.37707	0.215368	0.871844	1.16607	1.05728	1.49723	1.16864	0.255803	0.200379	0.445727	0.347099	0.641546	1.26903	1.17185	1.77863	1.48285	2.16318
	PFKL	-0.314733	0.077243	-0.236164	-0.270556	-0.237864	-0.488026	-0.751465	-0.289827	-0.448115	-0.744197	0.0285692	-0.541618	-0.0800879	0.0976108	0.233888	1.46519	0.800745	1.09153	1.56169	0.799087	0.794104	0.532068	0.0100637	0.382944	0.552869	0.590722	0.820485	0.280956	0.368489	0.400538	-0.321928	-0.720232	-0.161653	-0.45799	-0.207561	0.929791	0.735522	1.00648	0.554834	1.57434
	PFKM	-0.21424	-0.00868224	-0.498179	-0.516636	-0.0740006	-0.442222	-0.375197	-0.295128	-0.424688	-0.831358	0.159629	-0.26708	0.00863031	-0.125006	0.00144197	-0.0892673	-0.0320936	-0.00868224	0.115033	0.126973	0.151859	-0.0785637	-0.560643	-0.761213	-0.378944	-0.717857	-0.907793	-0.905088	-0.828793	-0.937878	-0.473931	-0.778432	-0.708396	-0.836501	-0.710756	-0.564905	-0.929611	-1	-1.1016	-0.771027
	PFKP	0.505891	0.778209	0.235114	0.217851	0.54893	-0.75877	-0.713119	-0.302226	-0.452057	-0.773491	0.674461	0.0356239	0.390668	0.415759	0.438293	0.324235	-0.260152	-0.011588	0.799916	-0.14401	0.249749	0.458382	-0.0724828	0.0200577	0.501821	1.38571	1.38681	1.21226	1.71149	1.20289	0.60027	0.299831	0.690641	0.267835	0.778209	1.11902	1.20351	1.32077	1.12102	1.26843
	PGAM1	0.320773	0.619178	0.212881	0.187768	0.474047	-0.512514	-0.522841	-0.332789	-0.494109	-0.899695	0.807355	0.172488	0.424385	0.284514	0.169925	-0.101598	0.0703893	0.423309	0.219091	0.183963	0.207893	0.331132	-0.231075	-0.304006	0.252173	1.0545	0.949348	0.829444	1.05172	0.78157	0.204141	-0.011588	0.350497	0.480265	0.604071	0.217851	0.316146	0.0717627	0.111031	0.233888
	PGAM2	-0.109359	0.140124	-0.680382	-0.204233	0.237564	-0.229382	-0.168123	0.0285692	-0.349235	-0.844251	-1.36216	-2.25154	-1.02034	-1.02621	-1.45008	1.82008	1.35332	1.40436	1.9631	1.22527	1.12433	0.975997	0.395063	0.463622	1.07313	0.791606	-1.01742	0.264236	0.24123	0.341417	-0.508403	-0.910502	0.713696	-0.114035	-0.367732	-0.0335695	0.200379	0.695994	-0.713119	0.701327
	PGK1	0.714575	1.06143	0.553852	0.580145	0.801573	-0.664288	-0.592919	-0.327348	-0.516636	-0.808437	1.23205	0.522056	0.859174	0.729444	0.742437	1.91418	1.39944	1.68212	2.27113	1.29807	0.283329	0.678973	-0.0877334	0.211635	0.766383	1.73162	1.73898	1.66903	1.7866	1.59932	0.70044	0.491597	0.810649	0.488515	0.782409	1.23266	1.24428	1.26364	1.25942	1.43136
	PGM2L1	0.237564	0.0398403	-0.870387	-0.314733	0.0426443	-0.696658	-0.790859	-0.37707	-0.432455	0.605968	0.362891	-0.595097	-0.21424	-0.354759	1.66812	0.104337	-0.675765	-1.074	-0.554273	-0.60165	0.141433	-0.277534	-0.798366	-0.828793	-0.62371	-0.086201	-0.345564	-0.1976	-0.260152	-0.45799	-0.673463	-0.968605	-1.02034	-1.1047	-1.01159	-0.50226	-0.724993	-0.818579	-0.92139	-0.630394
	PKLR	0.109695	0.00863031	-0.304006	-0.703689	-0.139236	-1.08314	-0.800877	-0.00144342	-0.205896	1.28155	0.543001	0.145351	-0.132894	1.00216	-0.0247367	-1.23447	-1.32916	-1.31833	0.202888	-1.35107	0.804054	0.269033	-0.628162	-1.21424	0.662661	-0.465938	0.244887	-0.450084	0.392867	0.200379	0.164786	-0.347399	-0.0528949	-1.152	-0.270556	-0.498179	0.712816	0.710173	0.335712	0.975263
	TPI1	0.222805	0.546956	-0.106249	0.0172093	0.390668	-0.411195	-0.42082	-0.222633	-0.311148	-0.771027	0.405992	-0.194295	0.0976108	-0.0439433	-0.0543923	1.4813	1.20163	1.25399	1.84519	0.696884	0.228973	0.349365	-0.195946	-0.0969617	0.444667	0.822118	0.896078	0.8024	0.998557	0.826193	0.0867838	-0.179515	0.219091	0.0565835	0.235114	0.488515	0.434028	0.374066	0.317304	0.519039

## Sheet: 7.Figure 4B
	Figure 4B
	ENO2
		Compressive stress [kPa]	0.386	0.773	1.546	3.866	7.732
		BT-474	1.567	1.68	0.843	0.961	1.328
		MCF7	0.576	0.552	0.703	0.629	0.592
		SK-BR-3	0.933	1.311	1.093	1.07	1.009
		MDA-MB-231	0.939	0.981	1.006	0.992	1.529
		CAF1	1.728	2.754	1.465	2.356	3.537
		CAF2	5.87	6.029	6.168	7.318	5.979
		CAF3	1.961	1.88	2.125	1.897	2.586
		CAF4	4.668	4.662	6.077	6.14	7.299
	HK2
		Compressive stress [kPa]	0.386	0.773	1.546	3.866	7.732
		BT-474	1.888	1.91	1.145	1.407	1.71
		MCF7	0.605	0.638	0.817	0.718	0.669
		SK-BR-3	2.133	1.481	1.806	1.705	2.019
		MDA-MB-231	0.938	1.049	1.059	1.129	1.182
		CAF1	1.853	2.268	1.427	1.935	3.365
		CAF2	3.987	4.962	4.811	5.215	5.155
		CAF3	2.029	2.054	2.469	2.641	3.803
		CAF4	2.992	3.238	4.351	4.804	6.461
	PFKFB3
		Compressive stress [kPa]	0.386	0.773	1.546	3.866	7.732
		BT-474	1.59	1.644	1.213	1.403	1.6
		MCF7	0.675	0.6	0.708	0.793	0.646
		SK-BR-3	1.614	1.324	1.511	1.663	1.9
		MDA-MB-231	0.978	0.562	1.15	1.536	1.047
		CAF1	2.05	2.659	1.709	1.792	2.347
		CAF2	4.842	5.895	5.045	6.056	6.424
		CAF3	2.04	1.668	1.754	2.574	2.298
		CAF4	2.635	3.749	3.281	3.229	4.821

## Sheet: 8.Figure 4C
	Figure 4C
			Control			Compressive stress (0.773 kPa)
			ENO2	HK2	PFKFB3	ENO2	HK2	PFKFB3
	Relative expression	1	2.53151	23.4254	1	9.51366	27.8576	1.60214
		2	2.58471	23.9176	1.02101	10.0561	31.5594	1.69349
		3	3.01049	27.8576	1.18921	12.042	41.6429	2.02792
		4	3.34035	23.7524	1.12506	9.78112	29.8571	2.01391
		5	3.41054	24.2515	1.1487	10.3388	33.8246	2.12874
		6	3.97237	28.2465	1.33793	12.3805	44.6318	2.54912
		7	3.68075	27.0958	1.14076	10.7779	30.91	2.39496
		8	3.75809	27.6652	1.16473	11.3924	35.0174	2.53151
		9	4.37718	32.2226	1.3566	13.6422	46.2057	3.03143

## Sheet: 9.Figure 4D
	Figure 4D
	Compressive stress [kPa]		0	0.386	0.773	1.546	3.866	7.732
	Lactate (pmole / ug protein)	1	0.324	0.392	0.438	0.378	0.367	0.482
		2	0.317	0.389	0.446	0.411	0.374	0.509
		3	0.33	0.399	0.436	0.387	0.374	0.496
		4	0.325	0.396	0.452	0.399	0.381	0.524
		5	0.333	0.411	0.443	0.395	0.38	0.498
		6	0.327	0.399	0.457	0.403	0.385	0.524

## Sheet: 10.Figure 4E
	Figure 4E
			shRNA
			Control	ENO2	HK2	PFKFB3
	Lactate (pmole / ug protein)	1	0.355677	0.306019	0.335746	0.295162
		2	0.353903	0.298674	0.330163	0.300671
		3	0.375482	0.326078	0.347397	0.308815

[truncated: 25 more sheets: 11.Figure 4F, 12.Figure 5A, 13.Figure 5B, 14.Figure 5C, 15. Figure 5E, 16.Figure 5G, 17.Figure 6A, 18.Figure 6B, 19.Supplementary Figure 2A, 20.Supplementary Figure 2B, 21.Figure 7A, 22.Figure 7B, 23.Figure 7C, 24.Figure 7D, 25.Figure 7E, 26.Figure 7F, 27.Figure 7G, 28.Figure 7H, 29.Figure 7I, 30.Supplementary Figure 3 …]
