# Supplementary material for: Compression-induced expression of glycolysis genes in CAFs correlates with EMT and angiogenesis gene expression in breast cancer
Source: Commun Biol. 2019 Aug 14;2:313. doi: 10.1038/s42003-019-0553-9 (PMC6694123; doi:10.1038/s42003-019-0553-9)
Supplement: Supplementary file 4 — Supplementary Data 2 [file 42003_2019_553_MOESM4_ESM.xlsx]

## Sheet: BT-474_up
	Upregulated genes of BT-474 cells
	Stringency
	Highest	Annotation Cluster 1		Enrichment Score: 2.29	p-value	Benjamini
			GOTERM_BP_FAT	induction of apoptosis	0.0024	0.32
			GOTERM_BP_FAT	induction of programmed cell death	0.0024	0.27
			GOTERM_BP_FAT	positive regulation of apoptosis	0.0083	0.54
			GOTERM_BP_FAT	positive regulation of programmed cell death	0.0086	0.5
			GOTERM_BP_FAT	positive regulation of cell death	0.0087	0.47
		Annotation Cluster 2		Enrichment Score: 1.52
			GOTERM_BP_FAT	regulation of apoptosis	0.029	0.68
			GOTERM_BP_FAT	regulation of programmed cell death	0.031	0.68
			GOTERM_BP_FAT	regulation of cell death	0.031	0.64
		Annotation Cluster 3		Enrichment Score: 1.4
			GOTERM_BP_FAT	response to glucocorticoid stimulus	0.022	0.62
			GOTERM_BP_FAT	response to corticosteroid stimulus	0.026	0.66
			GOTERM_BP_FAT	response to steroid hormone stimulus	0.11	0.91
	High	Annotation Cluster 1		Enrichment Score: 2
			GOTERM_BP_FAT	induction of apoptosis	0.0024	0.32
			GOTERM_BP_FAT	induction of programmed cell death	0.0024	0.27
			GOTERM_BP_FAT	positive regulation of apoptosis	0.0083	0.54
			GOTERM_BP_FAT	positive regulation of programmed cell death	0.0086	0.5
			GOTERM_BP_FAT	positive regulation of cell death	0.0087	0.47
			GOTERM_BP_FAT	regulation of apoptosis	0.029	0.68
			GOTERM_BP_FAT	regulation of programmed cell death	0.031	0.68
			GOTERM_BP_FAT	regulation of cell death	0.031	0.64
		Annotation Cluster 2		Enrichment Score: 1.31
			GOTERM_BP_FAT	response to glucocorticoid stimulus	0.022	0.62
			GOTERM_BP_FAT	response to corticosteroid stimulus	0.026	0.66
			GOTERM_BP_FAT	response to hormone stimulus	0.094	0.89
			GOTERM_BP_FAT	response to steroid hormone stimulus	0.11	0.91
	Medium	Annotation Cluster 1		Enrichment Score: 2.23
			GOTERM_BP_FAT	cell adhesion	0.00087	0.43
			GOTERM_BP_FAT	biological adhesion	0.00088	0.25
			GOTERM_BP_FAT	regulation of growth	0.018	0.65
			GOTERM_BP_FAT	cell surface receptor linked signal transduction	0.088	0.89
		Annotation Cluster 2		Enrichment Score: 1.45
			GOTERM_BP_FAT	response to organic substance	0.0011	0.2
			GOTERM_BP_FAT	response to glucocorticoid stimulus	0.022	0.62
			GOTERM_BP_FAT	response to corticosteroid stimulus	0.026	0.66
			GOTERM_BP_FAT	response to endogenous stimulus	0.031	0.66
			GOTERM_BP_FAT	response to hormone stimulus	0.094	0.89
			GOTERM_BP_FAT	response to steroid hormone stimulus	0.11	0.91
			GOTERM_BP_FAT	homeostatic process	0.38	1

## Sheet: BT-474_down
	Downregulated genes of BT-474 cells
	Stringency
	Highest	Annotation Cluster 1		Enrichment Score: 1.41	p-value	Benjamini
			GOTERM_BP_FAT	regulation of protein maturation by peptide bond cleavage	0.018	0.99
			GOTERM_BP_FAT	regulation of protein processing	0.018	0.99
			GOTERM_BP_FAT	regulation of acute inflammatory response	0.18	0.99
	High	Annotation Cluster 1		Enrichment Score: 1.41
			GOTERM_BP_FAT	regulation of protein maturation by peptide bond cleavage	0.018	0.99
			GOTERM_BP_FAT	regulation of protein processing	0.018	0.99
			GOTERM_BP_FAT	regulation of acute inflammatory response	0.18	0.99
	Medium	Annotation Cluster 1		Enrichment Score: 15.4
			GOTERM_BP_FAT	homophilic cell adhesion	3.8e-21	8.1e-18
			GOTERM_BP_FAT	cell-cell adhesion	1.2e-17	1.2e-14
			GOTERM_BP_FAT	cell adhesion	7.3e-13	5.2e-10
			GOTERM_BP_FAT	biological adhesion	7.6e-13	4.1e-10
		Annotation Cluster 2		Enrichment Score: 1.43
			GOTERM_BP_FAT	inorganic anion transport	0.02	0.99
			GOTERM_BP_FAT	anion transport	0.036	1
			GOTERM_BP_FAT	chloride transport	0.07	0.98

## Sheet: MCF7_up
	Upregulated genes of MCF7 cells
	None

## Sheet: MCF7_down
	Downregulated genes of MCF7 cells
	Stringency
	Highest	Annotation Cluster 1		Enrichment Score: 2.22	p-value	Benjamini
			GOTERM_BP_FAT	regulation of T cell proliferation	0.002	0.96
			GOTERM_BP_FAT	regulation of lymphocyte proliferation	0.0085	0.94
			GOTERM_BP_FAT	regulation of leukocyte proliferation	0.009	0.92
			GOTERM_BP_FAT	regulation of mononuclear cell proliferation	0.009	0.92
		Annotation Cluster 2		Enrichment Score: 1.65
			GOTERM_BP_FAT	positive regulation of T cell proliferation	0.0092	0.89
			GOTERM_BP_FAT	positive regulation of lymphocyte proliferation	0.029	0.95
			GOTERM_BP_FAT	positive regulation of leukocyte proliferation	0.031	0.95
			GOTERM_BP_FAT	positive regulation of mononuclear cell proliferation	0.031	0.95
		Annotation Cluster 3		Enrichment Score: 1.4
			GOTERM_BP_FAT	regulation of T cell activation	0.013	0.9
			GOTERM_BP_FAT	regulation of lymphocyte activation	0.039	0.94
			GOTERM_BP_FAT	regulation of leukocyte activation	0.065	0.96
			GOTERM_BP_FAT	regulation of cell activation	0.081	0.97
	High	Annotation Cluster 1		Enrichment Score: 1.63
			GOTERM_BP_FAT	regulation of T cell proliferation	0.002	0.96
			GOTERM_BP_FAT	regulation of lymphocyte proliferation	0.0085	0.94
			GOTERM_BP_FAT	regulation of leukocyte proliferation	0.009	0.92
			GOTERM_BP_FAT	regulation of mononuclear cell proliferation	0.009	0.92
			GOTERM_BP_FAT	positive regulation of T cell proliferation	0.0092	0.89
			GOTERM_BP_FAT	regulation of T cell activation	0.013	0.9
			GOTERM_BP_FAT	positive regulation of T cell activation	0.023	0.96
			GOTERM_BP_FAT	positive regulation of lymphocyte proliferation	0.029	0.95
			GOTERM_BP_FAT	positive regulation of leukocyte proliferation	0.031	0.95
			GOTERM_BP_FAT	positive regulation of mononuclear cell proliferation	0.031	0.95
			GOTERM_BP_FAT	regulation of lymphocyte activation	0.039	0.94
			GOTERM_BP_FAT	positive regulation of lymphocyte activation	0.056	0.96
			GOTERM_BP_FAT	regulation of leukocyte activation	0.065	0.96
			GOTERM_BP_FAT	positive regulation of leukocyte activation	0.076	0.97
			GOTERM_BP_FAT	regulation of cell activation	0.081	0.97
			GOTERM_BP_FAT	positive regulation of cell activation	0.088	0.97
	Medium	Annotation Cluster 1		Enrichment Score: 2.07
			GOTERM_BP_FAT	biological adhesion	0.0042	0.97
			GOTERM_BP_FAT	cell adhesion	0.0042	0.9
			GOTERM_BP_FAT	cell-cell adhesion	0.035	0.94
		Annotation Cluster 2		Enrichment Score: 1.3
			GOTERM_BP_FAT	cell-cell signaling	0.018	0.95
			GOTERM_BP_FAT	synaptic transmission	0.054	0.96
			GOTERM_BP_FAT	transmission of nerve impulse	0.13	0.96

## Sheet: SK-BR-3_up
	Upregulated genes of SK-BR-3 cells
	Stringency
	Highest	Annotation Cluster 1		Enrichment Score: 2.8	p-value	Benjamini
			GOTERM_BP_FAT	regulation of cell migration	0.00097	0.34
			GOTERM_BP_FAT	regulation of locomotion	0.002	0.47
			GOTERM_BP_FAT	regulation of cell motion	0.0021	0.41
		Annotation Cluster 2		Enrichment Score: 1.74
			GOTERM_BP_FAT	negative regulation of cell migration	0.016	0.76
			GOTERM_BP_FAT	negative regulation of locomotion	0.019	0.8
			GOTERM_BP_FAT	negative regulation of cell motion	0.02	0.8
		Annotation Cluster 3		Enrichment Score: 1.58
			GOTERM_BP_FAT	response to nutrient	0.0096	0.7
			GOTERM_BP_FAT	response to nutrient levels	0.036	0.88
			GOTERM_BP_FAT	response to extracellular stimulus	0.053	0.93
		Annotation Cluster 4		Enrichment Score: 1.53
			GOTERM_BP_FAT	vascular smooth muscle contraction	0.0029	0.46
			GOTERM_BP_FAT	vasoconstriction	0.011	0.7
			GOTERM_BP_FAT	regulation of blood vessel size	0.086	0.94
			GOTERM_BP_FAT	regulation of tube size	0.086	0.94
			GOTERM_BP_FAT	vascular process in circulatory system	0.1	0.94
	High	Annotation Cluster 1		Enrichment Score: 2.8
			GOTERM_BP_FAT	regulation of cell migration	0.00097	0.34
			GOTERM_BP_FAT	regulation of locomotion	0.002	0.47
			GOTERM_BP_FAT	regulation of cell motion	0.0021	0.41
		Annotation Cluster 2		Enrichment Score: 2.57
			GOTERM_BP_FAT	ossification	0.00068	0.58
			GOTERM_BP_FAT	bone development	0.00097	0.46
			GOTERM_BP_FAT	skeletal system development	0.029	0.85
		Annotation Cluster 3		Enrichment Score: 1.74
			GOTERM_BP_FAT	negative regulation of cell migration	0.016	0.76
			GOTERM_BP_FAT	negative regulation of locomotion	0.019	0.8
			GOTERM_BP_FAT	negative regulation of cell motion	0.02	0.8
		Annotation Cluster 4		Enrichment Score: 1.63
			GOTERM_BP_FAT	smooth muscle contraction	0.0034	0.46
			GOTERM_BP_FAT	muscle contraction	0.053	0.92
			GOTERM_BP_FAT	muscle system process	0.07	0.93
		Annotation Cluster 5		Enrichment Score: 1.58
			GOTERM_BP_FAT	response to nutrient	0.0096	0.7
			GOTERM_BP_FAT	response to nutrient levels	0.036	0.88
			GOTERM_BP_FAT	response to extracellular stimulus	0.053	0.93
		Annotation Cluster 6		Enrichment Score: 1.39
			GOTERM_BP_FAT	vascular smooth muscle contraction	0.0029	0.46
			GOTERM_BP_FAT	smooth muscle contraction	0.0034	0.46
			GOTERM_BP_FAT	vasoconstriction	0.011	0.7
			GOTERM_BP_FAT	regulation of blood pressure	0.065	0.94
			GOTERM_BP_FAT	regulation of blood vessel size	0.086	0.94
			GOTERM_BP_FAT	regulation of tube size	0.086	0.94
			GOTERM_BP_FAT	vascular process in circulatory system	0.1	0.94
			GOTERM_BP_FAT	blood circulation	0.25	0.98
			GOTERM_BP_FAT	circulatory system process	0.25	0.98
	Medium	Annotation Cluster 1		Enrichment Score: 1.58
			GOTERM_BP_FAT	ossification	0.00068	0.58
			GOTERM_BP_FAT	bone development	0.00097	0.46
			GOTERM_BP_FAT	osteoblast differentiation	0.0068	0.62
			GOTERM_BP_FAT	skeletal system development	0.029	0.85
			GOTERM_BP_FAT	odontogenesis	0.089	0.94
			GOTERM_BP_FAT	cartilage development	0.15	0.95
			GOTERM_BP_FAT	negative regulation of signal transduction	0.33	0.99
			GOTERM_BP_FAT	negative regulation of cell communication	0.4	0.99
		Annotation Cluster 2		Enrichment Score: 1.36
			GOTERM_BP_FAT	vascular smooth muscle contraction	0.0029	0.46
			GOTERM_BP_FAT	smooth muscle contraction	0.0034	0.46
			GOTERM_BP_FAT	vasoconstriction	0.011	0.7
			GOTERM_BP_FAT	muscle contraction	0.053	0.92
			GOTERM_BP_FAT	regulation of blood pressure	0.065	0.94
			GOTERM_BP_FAT	muscle system process	0.07	0.93
			GOTERM_BP_FAT	regulation of blood vessel size	0.086	0.94
			GOTERM_BP_FAT	regulation of tube size	0.086	0.94
			GOTERM_BP_FAT	vascular process in circulatory system	0.1	0.94
			GOTERM_BP_FAT	blood circulation	0.25	0.98
			GOTERM_BP_FAT	circulatory system process	0.25	0.98

## Sheet: SK-BR-3_down
	Downregulated genes of SK-BR-3 cells
	Stringency
	Highest	Annotation Cluster 1		Enrichment Score: 2.23	p-value	Benjamini
			GOTERM_BP_FAT	regulation of nucleotide biosynthetic process	0.0051	0.61
			GOTERM_BP_FAT	regulation of cyclic nucleotide biosynthetic process	0.0051	0.61
			GOTERM_BP_FAT	regulation of cyclic nucleotide metabolic process	0.0062	0.62
			GOTERM_BP_FAT	regulation of nucleotide metabolic process	0.0074	0.64
		Annotation Cluster 2		Enrichment Score: 1.86
			GOTERM_BP_FAT	activation of adenylate cyclase activity	0.012	0.67
			GOTERM_BP_FAT	positive regulation of adenylate cyclase activity	0.013	0.69
			GOTERM_BP_FAT	positive regulation of cyclase activity	0.014	0.7
			GOTERM_BP_FAT	positive regulation of lyase activity	0.017	0.75
	High	Annotation Cluster 1		Enrichment Score: 2.1
			GOTERM_BP_FAT	regulation of nucleotide biosynthetic process	0.0051	0.61
			GOTERM_BP_FAT	regulation of cyclic nucleotide biosynthetic process	0.0051	0.61
			GOTERM_BP_FAT	regulation of cyclic nucleotide metabolic process	0.0062	0.62
			GOTERM_BP_FAT	regulation of nucleotide metabolic process	0.0074	0.64
			GOTERM_BP_FAT	regulation of cyclase activity	0.0078	0.64
			GOTERM_BP_FAT	regulation of lyase activity	0.0088	0.66
			GOTERM_BP_FAT	regulation of cAMP biosynthetic process	0.0088	0.66
			GOTERM_BP_FAT	regulation of cAMP metabolic process	0.01	0.69
			GOTERM_BP_FAT	regulation of adenylate cyclase activity	0.019	0.77
		Annotation Cluster 2		Enrichment Score: 2.04
			GOTERM_BP_FAT	cognition	0.0044	0.62
			GOTERM_BP_FAT	sensory perception	0.0068	0.63
			GOTERM_BP_FAT	neurological system process	0.026	0.83
		Annotation Cluster 3		Enrichment Score: 1.83
			GOTERM_BP_FAT	activation of adenylate cyclase activity	0.012	0.67
			GOTERM_BP_FAT	positive regulation of adenylate cyclase activity	0.013	0.69
			GOTERM_BP_FAT	positive regulation of cyclase activity	0.014	0.7
			GOTERM_BP_FAT	positive regulation of lyase activity	0.017	0.75
			GOTERM_BP_FAT	regulation of adenylate cyclase activity	0.019	0.77
		Annotation Cluster 4		Enrichment Score: 1.61
			GOTERM_BP_FAT	inner ear morphogenesis	0.013	0.69
			GOTERM_BP_FAT	inner ear development	0.02	0.78
			GOTERM_BP_FAT	ear morphogenesis	0.027	0.84
			GOTERM_BP_FAT	ear development	0.049	0.92
		Annotation Cluster 5		Enrichment Score: 1.35
			GOTERM_BP_FAT	cell migration	0.033	0.88
			GOTERM_BP_FAT	localization of cell	0.042	0.91
			GOTERM_BP_FAT	cell motility	0.042	0.91
			GOTERM_BP_FAT	cell motion	0.072	0.95
	Medium	Annotation Cluster 1		Enrichment Score: 5.28
			GOTERM_BP_FAT	homophilic cell adhesion	8.6e-10	1.9e-06
			GOTERM_BP_FAT	cell-cell adhesion	4.4e-06	0.0049
			GOTERM_BP_FAT	biological adhesion	0.00044	0.22
			GOTERM_BP_FAT	cell adhesion	0.00045	0.18
		Annotation Cluster 2		Enrichment Score: 1.74
			GOTERM_BP_FAT	visual perception	0.0039	0.61
			GOTERM_BP_FAT	sensory perception of light stimulus	0.0039	0.61
			GOTERM_BP_FAT	cognition	0.0044	0.62
			GOTERM_BP_FAT	sensory perception	0.0068	0.63
			GOTERM_BP_FAT	neurological system process	0.026	0.83
			GOTERM_BP_FAT	sensory perception of smell	0.18	0.99
			GOTERM_BP_FAT	sensory perception of chemical stimulus	0.32	0.99
		Annotation Cluster 3		Enrichment Score: 1.72
			GOTERM_BP_FAT	defense response	0.0056	0.61
			GOTERM_BP_FAT	response to wounding	0.011	0.7
			GOTERM_BP_FAT	inflammatory response	0.11	0.98
		Annotation Cluster 4		Enrichment Score: 1.35
			GOTERM_BP_FAT	cell migration	0.033	0.88
			GOTERM_BP_FAT	localization of cell	0.042	0.91
			GOTERM_BP_FAT	cell motility	0.042	0.91
			GOTERM_BP_FAT	cell motion	0.072	0.95

## Sheet: MDA-MB-231_up
	Upregulated genes of MDA-MB-231 cells
	Stringency
	Highest	Annotation Cluster 1		Enrichment Score: 5.77	p-value	Benjamini
			GOTERM_BP_FAT	glycolysis	4.5e-08	2.3e-05
			GOTERM_BP_FAT	glucose catabolic process	1.3e-07	3.4e-05
			GOTERM_BP_FAT	hexose catabolic process	3.2e-07	5.5e-05
			GOTERM_BP_FAT	monosaccharide catabolic process	3.7e-07	4.7e-05
			GOTERM_BP_FAT	alcohol catabolic process	7.2e-07	7.4e-05
			GOTERM_BP_FAT	cellular carbohydrate catabolic process	9.2e-07	7.8e-05
			GOTERM_BP_FAT	carbohydrate catabolic process	3.2e-06	0.00023
			GOTERM_BP_FAT	glucose metabolic process	1.7e-05	0.0011
			GOTERM_BP_FAT	hexose metabolic process	4.9e-05	0.0025
			GOTERM_BP_FAT	monosaccharide metabolic process	9.8e-05	0.0045
	High	Annotation Cluster 1		Enrichment Score: 5.65
			GOTERM_BP_FAT	glycolysis	4.5e-08	2.3e-05
			GOTERM_BP_FAT	glucose catabolic process	1.3e-07	3.4e-05
			GOTERM_BP_FAT	hexose catabolic process	3.2e-07	5.5e-05
			GOTERM_BP_FAT	monosaccharide catabolic process	3.7e-07	4.7e-05
			GOTERM_BP_FAT	alcohol catabolic process	7.2e-07	7.4e-05
			GOTERM_BP_FAT	cellular carbohydrate catabolic process	9.2e-07	7.8e-05
			GOTERM_BP_FAT	carbohydrate catabolic process	3.2e-06	0.00023
			GOTERM_BP_FAT	glucose metabolic process	1.7e-05	0.0011
			GOTERM_BP_FAT	generation of precursor metabolites and energy	4.4e-05	0.0025
			GOTERM_BP_FAT	hexose metabolic process	4.9e-05	0.0025
			GOTERM_BP_FAT	monosaccharide metabolic process	9.8e-05	0.0045
	Medium	Annotation Cluster 1		Enrichment Score: 5.35
			GOTERM_BP_FAT	glycolysis	4.5e-08	2.3e-05
			GOTERM_BP_FAT	glucose catabolic process	1.3e-07	3.4e-05
			GOTERM_BP_FAT	hexose catabolic process	3.2e-07	5.5e-05
			GOTERM_BP_FAT	monosaccharide catabolic process	3.7e-07	4.7e-05
			GOTERM_BP_FAT	alcohol catabolic process	7.2e-07	7.4e-05
			GOTERM_BP_FAT	cellular carbohydrate catabolic process	9.2e-07	7.8e-05
			GOTERM_BP_FAT	carbohydrate catabolic process	3.2e-06	0.00023
			GOTERM_BP_FAT	glucose metabolic process	1.7e-05	0.0011
			GOTERM_BP_FAT	generation of precursor metabolites and energy	4.4e-05	0.0025
			GOTERM_BP_FAT	hexose metabolic process	4.9e-05	0.0025
			GOTERM_BP_FAT	monosaccharide metabolic process	9.8e-05	0.0045
			GOTERM_BP_FAT	pyruvate metabolic process	0.0036	0.14

## Sheet: MDA-MB-231_down
	Downregulated genes of MDA-MB-231 cells
	Stringency
	Highest				p-value	Benjamini
	High	Annotation Cluster 1		Enrichment Score: 1.59
			GOTERM_BP_FAT	regulation of actin cytoskeleton organization	0.017	0.98
			GOTERM_BP_FAT	regulation of actin filament-based process	0.022	0.99
			GOTERM_BP_FAT	regulation of cytoskeleton organization	0.034	0.99
			GOTERM_BP_FAT	regulation of actin filament length	0.034	0.99
	Medium	Annotation Cluster 1		Enrichment Score: 7.19
			GOTERM_BP_FAT	homophilic cell adhesion	9.8e-13	2.8e-09
			GOTERM_BP_FAT	cell-cell adhesion	6.6e-08	9.4e-05
			GOTERM_BP_FAT	cell adhesion	1.6e-05	0.015
			GOTERM_BP_FAT	biological adhesion	1.7e-05	0.012
		Annotation Cluster 2		Enrichment Score: 1.44
			GOTERM_BP_FAT	neurotransmitter metabolic process	0.0087	0.94
			GOTERM_BP_FAT	neurotransmitter catabolic process	0.014	0.98
			GOTERM_BP_FAT	regulation of neurotransmitter levels	0.047	0.99
			GOTERM_BP_FAT	cellular amino acid derivative catabolic process	0.32	1

## Sheet: CAF1_up
	Upregulated genes of CAF1 cells
	Stringency
	Highest	Annotation Cluster 1		Enrichment Score: 1.88	p-value	Benjamini
			GOTERM_BP_FAT	locomotor rhythm	0.0006	0.14
			GOTERM_BP_FAT	circadian behavior	0.016	0.83
			GOTERM_BP_FAT	rhythmic behavior	0.021	0.86
			GOTERM_BP_FAT	circadian rhythm	0.14	0.98
		Annotation Cluster 2		Enrichment Score: 1.77
			GOTERM_BP_FAT	positive regulation of fatty acid metabolic process	0.0031	0.44
			GOTERM_BP_FAT	regulation of fatty acid metabolic process	0.033	0.91
			GOTERM_BP_FAT	regulation of cellular ketone metabolic process	0.048	0.95
		Annotation Cluster 3		Enrichment Score: 1.58
			GOTERM_BP_FAT	regulation of cholesterol storage	0.01	0.75
			GOTERM_BP_FAT	regulation of lipid storage	0.036	0.92
			GOTERM_BP_FAT	regulation of foam cell differentiation	0.049	0.95
		Annotation Cluster 4		Enrichment Score: 1.34
			GOTERM_BP_FAT	positive regulation of cellular catabolic process	0.014	0.81
			GOTERM_BP_FAT	positive regulation of catabolic process	0.033	0.91
			GOTERM_BP_FAT	regulation of cellular catabolic process	0.056	0.94
			GOTERM_BP_FAT	regulation of catabolic process	0.16	0.97
	High	Annotation Cluster 1		Enrichment Score: 8.78
			GOTERM_BP_FAT	cell-cell adhesion	1.2e-12	8.8e-10
			GOTERM_BP_FAT	cell adhesion	6e-08	3e-05
			GOTERM_BP_FAT	biological adhesion	6.2e-08	2.3e-05
		Annotation Cluster 2		Enrichment Score: 1.77
			GOTERM_BP_FAT	positive regulation of fatty acid metabolic process	0.0031	0.44
			GOTERM_BP_FAT	regulation of fatty acid metabolic process	0.033	0.91
			GOTERM_BP_FAT	regulation of cellular ketone metabolic process	0.048	0.95
		Annotation Cluster 3		Enrichment Score: 1.63
			GOTERM_BP_FAT	lipoprotein particle clearance	0.0014	0.26
			GOTERM_BP_FAT	cholesterol transport	0.097	0.96
			GOTERM_BP_FAT	sterol transport	0.097	0.96
		Annotation Cluster 4		Enrichment Score: 1.62
			GOTERM_BP_FAT	locomotor rhythm	0.0006	0.14
			GOTERM_BP_FAT	circadian behavior	0.016	0.83
			GOTERM_BP_FAT	rhythmic behavior	0.021	0.86
			GOTERM_BP_FAT	circadian rhythm	0.14	0.98
			GOTERM_BP_FAT	rhythmic process	0.28	0.99
		Annotation Cluster 5		Enrichment Score: 1.58
			GOTERM_BP_FAT	regulation of cholesterol storage	0.01	0.75
			GOTERM_BP_FAT	regulation of lipid storage	0.036	0.92
			GOTERM_BP_FAT	regulation of foam cell differentiation	0.049	0.95
	Medium	Annotation Cluster 1		Enrichment Score: 9.97
			GOTERM_BP_FAT	homophilic cell adhesion	3.1e-14	4.5e-11
			GOTERM_BP_FAT	cell-cell adhesion	1.2e-12	8.8e-10
			GOTERM_BP_FAT	cell adhesion	6e-08	3e-05
			GOTERM_BP_FAT	biological adhesion	6.2e-08	2.3e-05
		Annotation Cluster 2		Enrichment Score: 1.46
			GOTERM_BP_FAT	locomotor rhythm	0.0006	0.14
			GOTERM_BP_FAT	circadian behavior	0.016	0.83
			GOTERM_BP_FAT	rhythmic behavior	0.021	0.86
			GOTERM_BP_FAT	circadian rhythm	0.14	0.98
			GOTERM_BP_FAT	locomotory behavior	0.2	0.97
			GOTERM_BP_FAT	rhythmic process	0.28	0.99
		Annotation Cluster 3		Enrichment Score: 1.45
			GOTERM_BP_FAT	lipoprotein particle clearance	0.0014	0.26
			GOTERM_BP_FAT	lipid transport	0.057	0.93
			GOTERM_BP_FAT	lipid localization	0.075	0.94
			GOTERM_BP_FAT	cholesterol transport	0.097	0.96
			GOTERM_BP_FAT	sterol transport	0.097	0.96
		Annotation Cluster 4		Enrichment Score: 1.42
			GOTERM_BP_FAT	regulation of cholesterol storage	0.01	0.75
			GOTERM_BP_FAT	regulation of lipid storage	0.036	0.92
			GOTERM_BP_FAT	regulation of foam cell differentiation	0.049	0.95
			GOTERM_BP_FAT	lipid transport	0.057	0.93
			GOTERM_BP_FAT	lipid localization	0.075	0.94

## Sheet: CAF1_down
	Downregulated genes of CAF1 cells
	Stringency
	Highest	Annotation Cluster 1		Enrichment Score: 1.3	p-value	Benjamini
			GOTERM_BP_FAT	cellular metal ion homeostasis	0.012	0.76
			GOTERM_BP_FAT	metal ion homeostasis	0.014	0.78
			GOTERM_BP_FAT	cellular cation homeostasis	0.032	0.86
			GOTERM_BP_FAT	cation homeostasis	0.049	0.85
			GOTERM_BP_FAT	cellular ion homeostasis	0.12	0.94
			GOTERM_BP_FAT	cellular chemical homeostasis	0.12	0.94
			GOTERM_BP_FAT	cellular homeostasis	0.22	0.98
	high	Annotation Cluster 1		Enrichment Score: 1.72
			GOTERM_BP_FAT	cell motion	0.017	0.81
			GOTERM_BP_FAT	cell motility	0.02	0.82
			GOTERM_BP_FAT	localization of cell	0.02	0.82
		Annotation Cluster 2		Enrichment Score: 1.52
			GOTERM_BP_FAT	chemotaxis	0.025	0.86
			GOTERM_BP_FAT	taxis	0.025	0.86
			GOTERM_BP_FAT	locomotory behavior	0.042	0.84
	Medium	Annotation Cluster 1		Enrichment Score: 1.33
			GOTERM_BP_FAT	G-protein coupled receptor protein signaling pathway	0.01	0.77
			GOTERM_BP_FAT	neurological system process	0.039	0.85
			GOTERM_BP_FAT	cognition	0.05	0.85
			GOTERM_BP_FAT	sensory perception	0.054	0.85
			GOTERM_BP_FAT	sensory perception of smell	0.079	0.9
			GOTERM_BP_FAT	sensory perception of chemical stimulus	0.12	0.94
		Annotation Cluster 2		Enrichment Score: 1.31
			GOTERM_BP_FAT	behavior	0.0053	0.67
			GOTERM_BP_FAT	cellular metal ion homeostasis	0.012	0.76
			GOTERM_BP_FAT	metal ion homeostasis	0.014	0.78
			GOTERM_BP_FAT	chemotaxis	0.025	0.86
			GOTERM_BP_FAT	taxis	0.025	0.86
			GOTERM_BP_FAT	cellular cation homeostasis	0.032	0.86
			GOTERM_BP_FAT	cellular calcium ion homeostasis	0.039	0.86
			GOTERM_BP_FAT	calcium ion homeostasis	0.042	0.85
			GOTERM_BP_FAT	locomotory behavior	0.042	0.84
			GOTERM_BP_FAT	cation homeostasis	0.049	0.85
			GOTERM_BP_FAT	ion homeostasis	0.065	0.87
			GOTERM_BP_FAT	cellular di-, tri-valent inorganic cation homeostasis	0.073	0.89
			GOTERM_BP_FAT	di-, tri-valent inorganic cation homeostasis	0.085	0.91
			GOTERM_BP_FAT	cellular ion homeostasis	0.12	0.94
			GOTERM_BP_FAT	cellular chemical homeostasis	0.12	0.94
			GOTERM_BP_FAT	chemical homeostasis	0.15	0.95
			GOTERM_BP_FAT	cellular homeostasis	0.22	0.98
			GOTERM_BP_FAT	homeostatic process	0.27	0.99

[truncated: 6 more sheets: CAF2_up, CAF2_down, CAF3_up, CAF3_down, CAF4_up, CAF4_down]
